# Supplementary material for: Identification of diagnostic biomarkers for idiopathic pulmonary hypertension with metabolic syndrome by bioinformatics and machine learning
Source: Sci Rep. 2023 Jan 12;13:615. doi: 10.1038/s41598-023-27435-4 (PMC9837120; doi:10.1038/s41598-023-27435-4)
Supplement: Supplementary file 2 — Supplementary Information 2. [file 41598_2023_27435_MOESM2_ESM.xlsx]

## Sheet: Clinical information
GSM1169973	Normal
GSM1169974	Normal
GSM1169975	Normal
GSM1169976	Normal
GSM1169977	Normal
GSM1169978	Normal
GSM1169979	Normal
GSM1169980	Normal
GSM1169981	Normal
GSM1169982	IPAH
GSM1169983	IPAH
GSM1169984	IPAH
GSM1169985	IPAH
GSM1169986	IPAH
GSM1169987	IPAH
GSM1169988	IPAH
GSM1169989	IPAH

## Sheet: gene expression profile
Tag	GSM1169973	GSM1169974	GSM1169975	GSM1169976	GSM1169977	GSM1169978	GSM1169979	GSM1169980	GSM1169981	GSM1169982	GSM1169983	GSM1169984	GSM1169985	GSM1169986	GSM1169987	GSM1169988	GSM1169989
MLH1	850.876	757.644	848.504	1264.62	2359.59	683.967	921.316	1194.99	1205.4	1102.97	740.705	804.001	466.959	848.162	854.767	1028.15	991.204
MSH2	130.845	95.6009	96.2029	146.962	155.328	132.437	140.179	139.07	115.215	134.308	120.515	84.6981	86.5454	120.55	100.166	93.6295	100.945
MYOG	156.104	137.696	127.872	171.674	206.524	144.243	154.934	179.5	133.899	177.851	159.764	135.49	121.051	172.652	135.089	140.027	156.765
ADAM8	342.974	548.747	441.035	595.874	1094.82	511.416	395.719	614.508	378.705	488.632	438.592	337.624	289.632	775.356	355.666	1122.19	499.145
ADAMTS5	137.246	108.219	123.596	162.029	202.803	154.876	144.774	173.035	131.457	153.472	153.632	142.052	114.824	151.183	150.823	129.634	138.405
BDKRB1	176.96	130.48	144.15	222.039	345.457	171.625	185.104	185.05	149.895	1592.19	189.815	185.749	115.776	191.362	146.848	183.346	144.9
CCL3	498.861	1061.97	203.521	1233.45	1127.84	397.476	364.966	481.813	752.732	1058.4	3502.84	2077.11	1498.02	7623.93	294.227	6018.98	2084.51
CCL5	1873.03	2182.32	3480.4	6174.55	12848.6	6048.96	1622	8177.81	1892.39	10613.5	5000.11	8252.2	4005.83	10698.6	6470.45	7832.88	6078.61
CCL13	1207.2	1053.06	1588.23	977.688	5918.55	712.209	1707.84	1889.87	1438.51	1893.67	1247.19	1918.53	1079.08	1161.7	2138.85	1227.99	1181.1
CCR2	123.168	117.447	113.427	154.038	269.321	161.395	154.825	168.133	152.776	147.947	132.504	108.763	94.0448	131.902	126.962	130.865	115.506
CD40LG	139.184	129.589	135.726	207.191	267.383	208.716	148.598	183.889	124.352	196.438	151.151	130.235	137.931	242.623	200.636	226.426	200.233
CMA1	140.227	114.364	131.974	161.528	187.357	145.331	167.695	147.237	125.433	182.769	165.66	113.236	94.254	167.637	156.372	116.803	135.315
COPS5	3708.77	4252.93	5676.36	7973.06	9126.82	5285.96	4292.71	8190.21	5651.46	4670.17	3836.72	3300.75	2505.01	4233.71	3642.66	5522.2	4579.57
CSF2	286.929	143.493	533.88	615.538	1000.47	561.942	333.805	408.589	668.847	261.857	190.427	180.802	109.213	252.252	197.646	169.211	195.353
CSF3	178.077	312.863	136.42	191.415	287.037	156.238	154.257	172.488	142.131	895.971	931.113	228.605	93.5718	366.598	137.736	2903	412.613
CXCL1	148.236	179.506	152.412	194.565	498.666	139.441	171.226	206.288	173.215	933.791	238.345	288.263	95.5437	183.387	138.147	648.094	166.947
CXCL10	623.942	791.464	676.183	795.014	4547.21	779.043	522.214	847.403	379.822	4146.71	5959.16	5587.93	2756.66	7613.67	2988.16	68638.7	4476.69
CXCL11	134.664	117.945	95.5641	137.143	158.085	148.276	143.987	155.328	134.897	143.937	144.706	100.789	91.2295	125.815	115.886	154.87	122.547
CXCL12	1059.06	1324.88	1027.24	3041.69	3690.15	1744.48	1077.48	1435.16	1314.64	2913.3	1840.85	1717.4	1365.23	1828.85	2629.22	1422.78	2279.54
CXCR3	151.094	124.723	134.961	230.375	501.086	193.47	184.922	275.687	157.552	273.698	191.075	176.988	109.729	217.776	246.162	207.534	212.352
G6PD	1860.03	991.953	1441.69	1699.37	1761.2	1328.98	1698.21	1735.85	1575.96	1140.61	960.491	1012.87	576.044	1287.16	959.805	1487.34	1185.41
GPR132	197.435	226.844	232.498	256.517	438.197	289.265	207.395	256.48	305.968	300.631	287.828	204.94	169.252	419.928	211.705	470.165	388.045
HAS1	137.477	112.438	116.943	234.539	272.583	154.173	174.263	192.181	122.071	1202.27	184.033	293.887	99.484	159.718	144.896	190.811	139.144
ICAM1	164.507	219.047	188.563	262.656	317.303	154.233	199.306	238.301	217.583	287.693	216.912	132.074	93.3152	205.854	171.962	631.069	210.752
IFNB1	131.377	105.637	97.7094	155.114	142.498	142.084	134.824	135.539	112.832	129.223	127.998	100.342	94.652	133.432	100.048	111.225	94.1071
IFNG	133.545	104.584	100.719	172.854	360.234	161.779	131.749	255.835	133.089	233.738	487.048	906.51	394.699	1465.55	166.711	1482.21	550.279
IL2	121.738	112.554	116.254	146.215	165.386	143.03	156.749	155.096	124.851	136.467	163.672	108.618	96.3725	150.402	124.148	121.04	114.763
IL4	137.728	116.049	111.549	154.514	167.366	134.75	143.446	158.884	110.456	147.051	133.687	101.846	97.4356	149.593	122.943	126.755	118.483
IL5	126.888	101.96	101.651	121.126	179.289	142.459	137.351	146.855	121.729	120.134	136.272	100.707	90.5896	130.356	130.404	132.278	115.01
IL6	1478.51	3698.53	408.669	1660.68	9656.07	1126.08	855.673	1569.5	1796.68	27545.6	9211.89	2191.31	291.397	2755	551.516	18710.3	2235.9
IL10	4288.96	2562.16	2553.84	3155.23	8787.07	3131.03	5066.89	7461.76	5311.2	6009.42	4922.62	3646.94	3806.9	4522.25	6321.71	6929.78	5848.17
IL13	133.088	103.981	117.264	168.017	145.763	110.227	140.303	170.27	122.58	165.488	158.501	101.609	90.7216	130.477	101.12	130.141	123.019
IL16	284.391	295.045	480.721	526.524	684.687	726.472	496.35	720.908	572.888	471.915	461.514	381.418	377.162	548.575	536.438	318.737	481.52
IL25	161.799	117.635	129.806	172.508	202.751	142.069	158.867	177.815	139.615	161.972	140.038	116.343	105.807	165.656	112.382	163.911	144.494
IL27	136.094	112.034	104.718	119.088	183.361	126.579	166.546	132.863	121.675	157.884	146.213	107.112	80.2923	148.084	120.87	175.094	132.17
IL12A	277.059	156.786	134.79	177.593	324.374	163.864	202.074	311.292	206.049	931.146	195.281	112.538	201.049	240.818	285.743	167.081	153.739
IL1A	220.795	471.55	275.234	330.839	297.93	147.9	190.243	265.822	197.378	747.065	305.145	176.946	108.779	276.696	240.546	537.186	217.149
IL1B	786.015	3414.31	994.26	947.514	2674.51	503.589	542.548	1059.96	1020.45	6154.56	2881.72	1717.58	374.912	1882.53	686.86	12808.9	2563.7
IL1R1	356.473	392.761	190.952	310.913	565.818	192.718	197.479	470.557	240.151	657.154	288.669	271.93	187.114	227.595	360.857	586.914	352.958
IL1R2	569.025	2438.89	792.502	255.317	534.247	993.437	2869.63	1288.92	1266.59	255.419	393.59	338.259	235.863	709.945	239.801	3582.41	663.549
IL1RN	324.752	1918.72	291.92	362.062	1013.47	283.677	337.032	301.092	349.552	989.005	578.937	918.093	257.075	526.469	262.255	12080.4	617.703
IL23A	148.699	114.635	117.67	225.575	215.308	173.071	158.013	151.236	165.018	157.087	170.416	109.155	93.0964	186.528	145.154	137.601	108.624
INHBB	741.81	266.847	326.402	246.887	1079.96	261.37	271.232	476.54	426.075	577.134	409.87	379.545	674.614	511.938	297.951	765.821	2176.44
LPA	161.376	108.201	105.647	151.912	175.784	144.008	153.623	148.07	124.794	138.958	156.12	97.7307	104.872	163.901	126.13	141.664	130.755
LPAR1	1903.99	1465.43	1473.23	1396.35	1906.45	2184.55	1362.31	1476.1	1521.52	1116.28	2220.09	1294.44	1456.09	2277.32	1166.35	1505.63	1854.72
LPAR2	511.714	500.992	760.034	717.992	1328.96	554.589	715.81	1229.3	848.174	583.309	564.049	659.64	472.739	894.771	613.583	1140.95	982.262
LPAR3	152.563	96.7999	114.249	165.771	345.059	146.799	198.331	170.195	160.122	182.717	204.721	119.402	140.274	198.335	146.045	199.108	119.584
MCAM	269.012	139.968	183.417	238.067	344.349	195.317	285.727	191.035	204.531	220.408	238.756	132.429	109.563	213.382	249.011	233.577	273.27
MIF	13280.2	6267.32	9436.01	10630.4	19584.5	5826.73	8957.64	15060.4	10564.9	8516.9	5987.29	6915.54	5261.47	6505.91	7156.31	9694.56	10033.2
MYBPC1	138.894	104.001	114.376	159.232	186.833	152.031	141.673	165.252	132.708	158.959	139.005	106.111	97.241	148.849	132.768	143.111	130.304
MYBPC3	305.032	407.482	286.039	275.539	493.092	276.271	296.292	279.89	262.608	297.451	204.317	148.937	151.328	224.971	169.238	365.415	171.522
NR4A3	153.169	110.861	101.311	166.781	182.155	140.758	169.829	160.851	305.678	159.744	157.365	112.629	107.073	158.881	132.259	141.932	144.66
PLA2G4A	156.446	133.261	123.867	171.459	176.264	156.362	147.922	150.861	124.137	154.4	153.56	128.655	114.513	161.278	109.481	162.956	129.786
PPP1R12B	270.578	183.309	221.443	303.139	443.108	262.964	275.54	290.818	256.86	316.906	243.996	200.004	173.092	226.169	331.532	271.964	288.826
PTX3	166.5	139.952	106.838	145.073	200.697	131.139	159.626	140.192	123.339	178.212	137.963	104.586	89.0053	147.478	114.603	164.55	122.331
RNASE1	4679.88	4710.2	10649.4	16409	18515.9	9538.87	12997.7	14391.7	15974.2	12748.6	12414.4	8736.42	4491.72	6814.01	11841	12933.8	11101.8
SERPINE1	5225	4059.53	1616.56	1127.82	2068.33	2696.32	3095.65	1647.38	1663.11	945.453	3636.42	4937.29	543.98	3987.22	760.253	9743.51	7153.07
TLR1	123.923	124.825	106.642	137.705	193.737	131.151	142.069	189.132	122.133	205.26	142.422	111.228	98.8099	126.671	126.623	160.85	108.564
TNF	165.295	293.674	244.6	290.05	875.702	270.83	258.43	385.757	331.92	675.604	631.684	212.456	158.199	411.893	140.991	458.266	302.978
TNFAIP6	153.136	113.994	139.69	169.697	220.481	187.982	157.56	170.428	157.767	177.606	174.042	132.858	128.318	178.422	147.767	174.535	144.999
TPSD1	154.125	97.3144	102.68	142.548	170.374	146.749	147.651	177.94	98.5866	136.877	125.346	86.2601	92.0676	133.312	99.6394	143.816	113.49
TREM1	473.864	271.117	535.352	320.935	676.308	246.498	402.807	1197.89	507.027	892.845	433.169	483.566	151.742	405	503.356	1567.38	388.814
VDR	254.031	226.008	224.028	317.291	365.613	216.678	244.839	235.125	239.288	275.755	177.763	134.719	129.904	190.727	174.395	266.061	208.036
NCOA3	932.449	723.334	1025.27	1058.48	1323.58	1095.38	708.362	2832.24	991.871	829.818	1168.16	1053.58	627.281	1442.3	1038.54	1356.87	1563.56
LOC389834	146.265	94.8791	88.362	151.199	189.527	127.823	142.847	153.803	113.127	124.295	149.124	98.8503	101.308	160.84	161.64	107.255	113.372
SPIRE2	297.233	159.784	438.011	588.38	798.636	545.352	612.745	643.205	488.722	525.849	401.544	329.495	368.795	585.198	359.626	366.303	428.781
NXT2	161.913	117.838	124.43	157.531	241.102	158.431	166.829	190.617	149.844	176.569	138.979	110.516	106.376	149.648	124.455	154.801	140.121
CHKB	1174.63	834.055	2248.85	2801.75	2807.38	2080.87	1429.39	2116.76	2050.38	1373.3	1477.17	1128.38	1319.59	2670.32	1849.71	1531.61	2060.46
E2F5	486.678	676.606	434.068	943.684	1130.94	840.658	571.443	722.271	472.623	578.488	452.721	395.513	294.987	591.267	406.805	429.38	414.946
TRAIP	168.29	136.899	178.402	193.386	265.229	155.131	180.257	230.639	206.173	233.938	209.723	145.457	133.057	199.594	194.442	189.339	175.154
CSF3R	3153.61	4789.26	4732.51	3772.19	6322.8	4152.39	3512.61	4403.3	3745.74	2478.55	1798.93	1978.53	1141.11	3598.51	2464.84	4641.11	2561.37
ARL13A	146.512	88.9864	113.406	144.316	165.532	167.862	139.958	139.522	139.237	136.369	119.647	90.6537	106.642	143.761	101.939	150.057	120.868
AMDHD1	215.455	189.69	162.548	364.491	301.371	249.524	191.391	267.535	261.803	177.993	213.796	161.871	159.497	194.042	172.934	161.389	200.064
SDHAP3	207.416	165.946	151.979	261.925	483.809	230.649	262.478	288.665	303.137	257.051	250.711	206.107	211.538	254.195	287.62	192.082	256.665
FLYWCH1	198.253	179.077	262.646	391.135	376.404	348.314	268.729	428.134	235.856	353.043	336.549	200.113	174.518	340.573	263.327	287.547	268.26
DUSP22	1218	1508.47	2236.44	2303.62	4127.34	1988.34	1556.69	2375.44	2195.85	1901.42	1562.71	1187.27	942.774	1796.79	1426.66	2008.49	1702.95
RSPO4	149.802	112.248	132.587	228.566	166.358	233.344	177.741	174.279	156.82	149.078	137.569	113.443	112.331	169.655	134.839	135.897	146.006
DUSP13	161.211	117.807	117.234	167.458	193.035	160.26	164.878	177.577	146.526	169.238	162.341	122.595	104.665	160.718	138.858	149.899	132.792
IL22	137.433	123.793	105.988	146.113	152.226	156.228	148.069	143.131	129.89	151.083	138.193	97.2257	88.9133	125.591	126.2	142.602	125.048
SYNPR	127.462	95.0597	106.954	138.583	139.233	140.23	151.9	135.339	107.912	140.347	104.991	109.272	93.3673	136.617	120.174	107.404	119.122
MMD2	121.678	100.397	102.358	130.071	164.178	115.418	127.228	146.654	108.648	126.562	132.153	113.731	95.0992	128.626	107.713	113.342	106.826
PKD2	642.301	720.576	886.222	1274.3	2156.49	683.679	572.557	2465.58	945.512	1217.51	1154.41	1112.65	1067.26	1124.53	1511	1453.68	1417.67
RPL13A	3666.12	6153.63	6049.95	6649.21	8626.49	4159.38	7100.88	7454.88	9315.96	5621.84	3097.62	3139.24	1808.28	3235.3	5003.3	5243.27	7000.05
CEP72	204.709	150.563	172.559	235.084	269.899	249.119	208.86	248.142	200.362	213.826	223.292	143.126	138.202	224.734	174.135	193.911	223.542
AIF1	2227.5	2338.45	4242.78	3328.77	6021.07	2473.22	3344.59	4438.31	4882.72	3676.82	1888.14	2908.93	1741.66	2609.91	2859.97	2661	2417.94
YPEL4	194.392	116.596	168.783	204.57	254.862	290.338	193.316	305.979	219.686	215.766	437.942	159.101	273.029	330.964	213.821	194.185	256.651
VPS37B	2050.98	1774.75	1905.44	3140.03	3147.61	2240.6	1727.22	3550.99	2460.18	2988.48	3385.7	1195.02	1168.36	3829.73	1601.84	2295.37	3762.42
NXF2	153.915	93.8887	114.794	148.893	233.738	155.843	189.857	167.677	139.061	184.155	234.655	115.502	194.873	185.791	133.432	141.423	130.88
ZCRB1	321.814	309.714	312.669	624.329	729.258	349.808	358.627	800.408	404.619	400.732	386.815	368.633	284.048	404.309	410.011	433.545	384.839
ZNF41	146.064	97.9659	120.672	167.069	188.632	161.246	148.565	164.109	113.884	169.22	149.786	111.053	101.747	149.498	121.509	118.284	130.388
TERF2	1028.58	725.35	974.46	1102.51	1396.03	895.433	805.823	1449.71	805.397	959.351	966.85	386.326	651.497	1031.79	882.271	890.561	1033.39
OR52J3	122.072	107.142	99.9983	143.248	179.878	137.804	153.581	143.077	125.82	131.132	121.979	113.997	98.7214	146.297	114.928	122.495	115.373
RBM39	1370.65	655.997	876.069	1344.86	2534.76	1128.41	1476.5	1649.21	1934.21	1585.84	1736.57	959.851	794.147	1198.85	1130.34	1681.77	2244.29
REEP2	128.535	109.899	96.5849	125.205	144.206	130.195	133.122	158.943	118.116	169.914	135.38	99.6611	91.5548	127.825	107.106	122.238	114.796
FSTL5	107.4	100.719	100.06	144.546	141.71	133.161	143.877	136.896	111.423	151.942	127.907	90.6452	87.8652	129.166	105.958	136.15	104.728
MECP2	298.723	254.522	325.815	447.322	592.963	349.879	233.001	577.372	316.168	468.802	422.125	242.438	184.385	457.055	349.549	419.989	537.354
CKS2	782.259	516.215	711.64	1195.25	1021.64	488.423	510.786	1865.51	1188.22	987.241	649.28	1087.04	330.921	589.994	666.793	1038.11	686.957
DUSP16	399.12	524.799	414.799	671.775	974.99	386.743	442.026	792.263	532.519	842.71	686.519	338.305	238.756	511.433	402.714	1156.01	668.69
IDH3A	1309.73	1565.01	1441.85	1996.69	2194.54	1982.06	1662.59	1938.98	1381.97	1361.3	1118.62	771.911	674.998	1872.75	815.282	1342.19	1199.76
FAM111A	958.681	976.586	2163.19	3212.71	3568.06	2061.36	1256.53	2647.11	2378.66	1960.05	2123.52	1653.55	1345.65	2704.74	2190.75	2096.94	1870.67
KCNG1	177.283	103.509	113.428	154.685	201.396	150.702	164.436	155.275	141.514	193.185	165.237	117.834	102.191	149.661	137.208	136.003	131.872
HMGN3	135.732	115.056	146.671	151.447	162.794	155.482	169.97	178.318	143.507	146.365	150.284	110.853	121.757	164.6	124.008	141.303	133.883
GNPTAB	160.717	95.1593	119.427	135.945	210.516	144.605	159.324	160.378	146.392	150.024	166.903	108.637	96.6375	149.265	133.455	121.737	126.097
TMEM117	183.268	115.975	138.349	221.892	224.015	168.284	120.397	213.734	138.371	183.447	254.593	140.441	87.6256	159.22	122.592	166.98	212.102
UNC119	187.628	172.297	244.172	278.611	431.921	203.641	248.451	391.376	291.095	296.421	210.57	196.122	138.024	259.729	235.368	220.078	253.495
NIP7	1742.05	1621.53	1197.91	1706.83	2967.93	1553.93	1573.36	1736.38	1107.91	2105.2	1026.39	775.673	508.538	1522.02	696.493	1422.19	1027.26
PLXNA1	2173.58	1185.9	1949.42	2358.3	3737.13	2424.28	1886.38	2476.61	2039.59	2068.6	1889.76	1254.91	1093.44	1705.67	1027.93	1750.27	1810.19
KRTAP10-1	125.914	96.6779	107.032	148.355	158.167	137.552	143.459	160.265	114.996	134.947	140.929	98.9767	88.7576	129.454	118.46	126.183	111.54
BTNL3	143.831	104.362	115.007	160.458	173.398	155.329	161.338	148.55	129.821	158.129	146.505	102.779	100.677	143.902	118.522	143.664	134.286
OR5T1	128.009	89.2476	104.698	143.588	160.646	115.092	134.535	139.661	109.497	135.272	126.566	96.4161	90.1791	133.59	105.558	107.35	115.211
HSFY2	130.845	109.972	101.732	138.437	157.569	143.691	144.833	145.937	127.842	137.752	131.162	105.983	90.2609	127.62	119.316	123.507	108.085
FGF21	148.881	111.518	116.725	171.565	200.869	180.821	158.514	173.773	134.927	174.602	155.575	134.345	115.334	156.861	124.769	175.4	135.905
ARL9	165.633	110.858	106.06	159.255	201.11	155.149	162.398	140.94	135.107	138.102	143.982	116.837	109.222	188.415	126.003	148.534	144.812
CAPN3	773.391	354.781	1221.47	1862.06	1016.04	1148.8	705.794	1252.24	980.092	583.279	791.764	693.29	510.897	1309.1	938.757	915.508	789.547
PTPDC1	342.72	213.2	355.224	367.546	365.599	395.946	369.817	391.437	329.861	269.322	315.523	264.148	210.034	444.084	239.871	340.667	370.671
TPD52L1	344.955	417.845	419.541	567.268	1058.2	426.115	437.012	617.716	485.74	570.795	516.78	375.866	164.724	462.825	522.811	448.98	425.796
ODF2	610.146	485.969	541.577	944.198	1226.17	794.496	755.737	761.479	750.51	554.263	629.528	418.138	468.606	890.423	521.764	771.55	773.261
ANKRD7	158.112	117.393	117.353	171.383	212.582	147.699	146.29	195.435	127.929	170.424	159.19	108.779	98.5573	184.979	130.4	127.892	129.604
TBRG4	1047.29	696.545	763.247	1321.97	1302.28	911.723	761.543	1167.17	741.652	670.517	652.658	517.543	419.738	972.25	602.239	742.138	858.197
WDR53	247.992	308.884	355.574	588.011	617.763	375.891	353.485	599.672	381.94	441.236	296.818	260.789	186.682	355.767	253.962	352.691	321.439
CTAG1A	162.809	101.228	119.696	158.645	203.78	163.456	180.61	185.623	139.404	151.785	146.944	115.738	105.582	168.134	136.94	142.82	143.284
CRYBB2	341.451	537.165	829.863	1331.25	1664.51	545.902	452.771	383.709	424.365	1015.34	412.063	241.176	224.885	494.746	317.091	328.993	374.109
ORM2	736.593	220.168	263.542	348.938	341.616	208.324	184.785	465.215	195.073	269.569	177.78	147.635	108.084	189.789	245.233	391.093	192.655
HTR7	159.053	116.084	141.311	166.178	203.47	153.481	156.656	161.136	143.206	192.723	151.471	123.204	98.1733	166.902	126.969	161.524	148.958
RNF6	149.015	140.058	121.237	174.932	211.213	151.744	162.466	165.513	137.731	168.131	153.4	122.908	103.202	160.696	131.019	148.53	125.877
ASPH	206.98	232.774	161.672	239.584	419.719	250.499	237.707	376.538	210.936	470.249	282.784	168.594	117.08	206.784	202.944	485.701	204.815
SLC36A2	134.387	91.6931	97.5309	144.008	151.716	138.198	128.472	132.839	108.558	123.236	146.85	98.8611	98.2526	123.22	126.983	115.038	122.389
KIAA0513	854.068	843.421	1377.52	1541.09	1553.46	1847.15	1183.05	1580.65	1124.46	1069.64	1323.16	704.574	439.308	1859.98	935.184	950.698	1483.44
OR8J1	136.665	91.9314	128.053	130.44	134.341	140.606	145.131	134.114	110.018	133.627	127.879	92.196	99.3325	131.694	113.851	128.205	102.116
PSPN	136.28	106.44	133.779	196.751	177.652	160.655	142.014	172.828	130.87	135.382	145.18	111.768	93.8171	173.746	132.206	147.924	164.69
KCNB1	174.266	125.319	175.683	184.929	248.404	174.845	349.499	520.201	215.66	168.07	167.974	162.909	184.343	176.375	154.05	216.083	145.096
ACTN3	136.786	118.168	105.436	150.501	168.311	147.777	152.395	154.333	163.642	145.56	143.167	114.881	88.5093	140.816	118.628	137.64	117.019
VENTX	313.898	300.007	213.501	295.51	823.854	244.948	295.222	399.809	521.79	332.824	334.126	157.46	151.86	278.058	312.815	272.47	318.829
SYNCRIP	1984.47	2639.52	1071.66	1287.52	3163.71	1098.24	963.063	1885.29	1396.16	2078.7	1422.13	1096.04	523.657	973.271	999.066	1892.04	1498.54
SSX2IP	194.125	176.746	128.557	160.418	240.554	184.533	175.766	212.419	146.157	221.642	196.127	131.587	135.934	219.594	158.184	170.242	210.286
CRTC1	391.863	191.222	341.808	413.781	428.232	368.535	353.953	381.867	276.509	223.193	288.831	195.446	163.845	490.763	242.698	324.248	437.283
UBE2R2	162.565	125.28	156.197	187.988	247.113	167.538	180.177	233.38	151.602	168.577	173.372	122.615	112.504	174.701	151.67	166.564	153.253
MTX2	506.214	358.936	318.892	559.614	1087.95	248.989	243.909	855.364	377.968	602.684	405.36	489.14	310.677	332.608	479.254	562.16	403.968
PHYH	701.425	474.014	786.724	1171.35	1388.15	638.954	524.839	1518.62	660.965	893.43	694.23	648.651	453.365	512.057	693.799	743.581	674.624
HMMR	157.021	177.876	163.289	161.575	191.17	163.31	179.798	183.373	339.459	151.705	158.595	173.345	110.392	164.605	152.51	194.422	146.193
SEC61A1	16784.1	10417.7	10842.8	12490	18882.7	12411.1	8921.82	11683	11087.4	8578.9	7332.15	6946.76	5143.59	10201.9	6147.05	8881.94	9447.98
PRKCZ	1213.81	517.801	1011.11	1238.21	1471.46	984.3	884.41	1548.41	1043.94	970.326	959.35	569.404	536.963	1085.47	546.83	982.692	1401.03
CCNA1	265.439	256.167	134.978	214.085	376.961	189.999	433.416	294.671	195.798	315.51	261.88	235.62	553.641	396.903	213.093	387.209	257.577
IRF4	142.575	115.069	130.886	187.311	215.065	155.406	180.653	169.367	134.097	183.056	165.909	115.448	104.324	198.202	128.931	323.076	161.715
UTP15	239.268	247.674	167.413	242.829	417.198	159.397	173.737	303.72	189.681	274.578	223.521	182.089	127.206	237.167	199.861	243.612	225.875
CHAD	163.288	102.26	116.092	145.843	339.527	153.425	163.373	154.716	133.295	154.033	139.023	107.062	99.3778	160.924	130.52	136.723	118.339
LRRC34	157.561	125.123	112.136	185.711	263.079	135.741	159.064	172.858	116.793	167.744	154	109.259	113.176	162.934	143.557	147.132	122.866
UBE2G2	1465.31	1133.99	1602.76	1831.15	2876	1392.95	1909.3	2436.71	1992.32	1696.01	1139.63	1133.74	970.205	1823.42	1513.89	1586.82	1794.6
RIBC2	161.284	100.823	107.894	152.113	330.934	166.962	227.671	158.162	135.827	166.436	153.25	111.119	169.134	187.133	132.381	143.541	144.886
SERINC4	148.492	110.265	138.979	173.038	218.786	147.644	172.044	173.478	158.136	195.299	142.788	120.988	111.443	164.134	132.857	130.548	153.668
TRIP12	842.572	1017.1	405.217	558.544	1294.86	400.304	365.318	1364.63	495.993	1122.27	814.029	691.52	407.515	472.597	706.051	1303	642.874
RBM10	1928.11	1379.12	2329.15	2647.94	3987.09	1808.35	1391.51	3339.35	2386.71	1855.96	2079.45	1509.74	1510.03	2643.17	1763.72	2324.15	2693.24
ABHD13	150.259	111.316	129.553	135.088	177.867	147.68	175.156	170.402	142.044	130.196	129.454	103.966	87.9066	141.85	123.679	142.47	119.121
CEBPG	1315.53	2139.18	1921.78	2419.36	4084.91	2249.11	2506.43	2554.1	1692.16	1685.32	2004.69	1172.14	1097.17	2160.3	1311.54	1865.38	2198.33
GNA11	4452.24	2881.26	4706.22	6434.32	8371.86	6669.73	4304.12	5613.75	4794.83	4644.2	5980.7	2499.88	2853.96	5999.46	3367.13	3440.98	6294.98
PLEKHF2	283.315	432.111	313.438	423.902	691.823	408.071	351.786	542.273	387.317	696.804	297.847	201.789	193.796	299.726	309.268	462.334	287.127
KLRG2	244.094	165.423	288.096	322.618	353.144	352.748	263.18	417.716	228.218	368.644	272.605	148.322	145.692	217.633	174.967	277.997	268.964
DMC1	6013.6	2784.24	3523.25	3971.86	10081.1	3632.43	4905.48	10245	5654.66	6408.85	7299.37	4949.47	4376.31	5558.69	9124.95	9149.52	8126.04
XG	126.513	92.805	122.084	145.952	145.234	131.065	136.448	123.645	124.357	137.759	131.311	95.6834	83.1442	129.693	108.247	120.503	107.368
PKN2	256.748	151.591	139.312	182.614	344.762	159.525	178.443	366.663	189.906	363.282	220.5	252.354	192.869	189.988	346.256	393.976	258.129
OR51I2	163.78	112.368	107.143	127.793	147.058	144.889	135.674	128.774	123.149	163.299	148.216	107.067	100.934	131.256	127.519	130.897	122.485
LILRB3	21342.8	14903.5	18434.9	16869.4	29228.2	13527.6	12737	30502.9	20670.3	20836.9	23881.8	18786.3	21141.5	20264	22312.2	26463.7	25252.6
COL1A1	3705.44	1029.43	2148.43	3092.8	3519.56	2614.89	2727.3	1846.71	5024.11	1318.23	2584.59	4506.72	1379.68	2808.94	1647.53	974.52	4091.42
TSC22D3	5525.54	3278.29	5002.1	2168.07	3229.75	6476.19	4125.25	8926.38	5330.95	1303.69	5304.01	4433	3522.86	7386.5	6516.93	4784.54	9842.5
APRT	3202.02	1547.05	3216.28	2528.87	4886.77	3090.18	3599.83	2996.06	3073.15	1519.52	1797	1589.72	1150.8	1845.53	1651.91	2015.23	2206.57
LIPE	190.506	133.659	171.13	234.927	268.818	204.179	196.207	215.647	180.513	189.426	222.467	124.207	119.777	239.483	188.494	173.578	228.49
EXO1	130.236	105.769	113.514	145.312	173.32	147.922	153.993	150.595	173.41	144.974	133.615	125.267	98.0144	142.573	129.543	136.322	123.946
F2RL3	4385.02	2004.57	3704.27	796.321	5670.59	3273.36	1490.01	1329.53	2040.93	783.907	10296.8	1811.88	2304.54	9190.15	458.933	3635.94	17211.5
HDAC2	1634.81	1809.54	1120.43	1886.24	3286.22	856.338	761.919	3011.68	1105.19	1954.01	1627.68	1551.17	897.092	999.894	1518.41	2459.39	1671.22
ELMOD1	167.456	129.873	160.762	357.307	265	161.375	231.752	159.216	134.23	177.642	175.13	209.184	239.267	296.796	162.638	150.773	176.199
BMPR2	979.763	4287.15	1455.33	3246.13	5620.28	1731.18	775.117	3737.41	1277.02	3121.41	4213.46	1238.48	1082.07	1897.43	3328.91	3768.27	2000.75
SLC6A6	207.409	301.115	181.861	274.939	337.684	283.708	360.247	286.326	261.865	429.68	232.388	156.62	148.943	282.715	215.19	258.739	223.813
STOX1	143.931	97.8171	104.313	157.456	338.499	144.02	158.733	260.026	122.067	161.712	136.455	117.999	182.656	162.4	119.554	151.06	137.4
ZNF146	626.363	594.432	337.009	480.157	925.221	278.61	260.719	982.165	303.571	694.155	537.17	446.417	342.985	426.152	457.723	626.248	395.171
SLC35A5	1490.12	1036.01	2526.18	2988.44	4369.81	2033.59	2109.19	4231.74	2863.69	1866.53	1462.31	2342.36	1389.75	1834.37	2325.59	2483.53	2362.01
KIF27	166.077	123.772	132.129	179.96	263.853	168.829	179.544	192.695	145.398	158.261	177.77	123.545	167.148	206.416	151.82	163.159	149.113
ILDR1	286.248	282.611	669.658	882.613	1380.89	575.024	609.45	1101.55	567.534	593.303	452.18	454.375	406.054	508.806	446.35	616.99	418.533
SMNDC1	482.819	478.718	253.746	345.069	595.283	221.951	220.37	1021.61	236.297	642.323	430.236	395.025	302.81	297.309	398.494	682.995	405.432
ZNF433	411.054	248.586	435.481	471.492	608.319	490.19	332.693	631.406	364.111	481.824	343.176	289.115	222.508	402.619	359.684	394.808	328.96
VAT1	2535.23	971.51	3033.49	2951.52	4123.08	1827.28	2720.98	2878.3	3513.69	2559.49	2719.32	1700.97	1316.45	2308.22	2802.4	2108.97	2153.83
VEGFB	4017.32	2836.19	4789.68	6523.95	8083.22	4697.81	4275.37	5106.69	5092.17	4575.37	3562.91	3151.22	3393.7	4094.36	3479.13	4164.35	4250.27
MRPL24	3337	1668.11	3063.59	3396.6	5569.57	2603.17	2488.56	3268.47	2948.91	2220.82	2035.26	1962.73	1499.94	2278.08	1893.5	2368.07	2187.22
ING3	412.196	475.49	392.392	523.719	780.118	405.961	343.123	728.354	420.141	662.644	514.347	395.848	341.956	489.581	420.431	450.11	407.777
CMIP	1865.3	2267.67	2579	2934.72	4898.06	2316.47	2229.53	2468.45	2762.91	4095.24	3269.3	1927.75	1670.77	4563.39	2317.22	3704.62	3862.05
RPL24	24943.3	16219	24228.9	25379.7	36398.5	28920.3	16598.6	39266.1	24243	28002.5	22830	18432.5	17107.6	16022.3	18796.8	25975.1	20580.6
HCLS1	6307.44	9737.09	10977.8	8490.94	8852.73	12045.2	9107.73	11659.3	13186.8	5980.27	4695.76	5132.61	2859.82	8047.03	4349.03	9572.6	7001.86
AZU1	155.45	202.277	112.513	221.967	212.16	210.773	272.577	238.251	220.324	192.052	196.343	185.666	208.647	186.378	175.507	163.633	560.837
PRKAA2	130.914	99.6395	93.5311	158.2	152.078	141.204	139.871	141.858	125.876	133.019	128.661	95.502	91.8216	133.12	122.8	133.934	107.667
USP46	233.49	169.47	210.703	309.402	417.648	287.092	263.617	310.957	249.446	232.141	199.074	182.066	166.728	236.196	263.154	219.655	256.733
OR52E6	165.559	129.77	124.024	169.753	200.719	149.576	144.689	171.123	143.041	142.147	161.255	113.987	114.524	160.803	148.887	126.675	127.248
DCTN2	7812.51	5812.2	9876.91	10212.6	13379.3	10289.5	9203.4	11090.4	10134	7838.83	7385.46	5530.26	5279.45	8074.13	6254.89	6979.33	8560.42
RBX1	2162.58	1608.82	1654.8	1926.92	4645.25	1227.05	1013.86	4568.32	1476.94	3195.02	2239.94	2097.57	1163.76	1041.93	2388.75	3543.52	1985.36
PLK2	224.762	128.415	183.747	224.237	281.807	154.38	188.017	318.004	299.317	432.416	186.282	136.875	128.657	208.524	219.44	230.721	231.389
TIMM10	2381.86	1027.96	2559.81	3261.37	5433.88	2405.31	1315.01	2964.31	2572.98	1435.63	1275.14	1036.55	1469.42	1578.58	1672.63	2411.87	1397.3
NAPSA	43061.8	26936.8	61485	62547	63605.3	58671.1	47026.7	66545.9	58824.1	52299.4	36252.1	38683.2	9698.58	27549.3	45850	49518.2	45505.6
TAF9B	121.333	106.42	93.4287	150.33	167.013	139.735	133.862	141.783	129.938	121.569	136.681	106.178	87.395	125.147	111.63	128.999	107.648
HIP1R	381.969	227.843	280.908	396.467	423.581	391.803	319.258	343.238	277.256	271.712	317.579	217.955	165.154	377.002	251.977	222.764	537.001
MS4A6A	1937.85	3683.2	6548.82	4857.12	8205.92	4900.85	4820.08	7134.61	7828.76	4003.45	2174.67	4310.18	1870.4	2721.77	5382.94	4307.99	2502.05
ZNF365	167.061	160.775	168.416	193	274.5	280.083	197.88	280.519	179.981	187.225	173.963	122.674	128.038	171.472	154.822	175.982	146.149
AKR1C4	131.462	116.419	124.834	185.544	203.887	153.964	153.385	169.938	143.422	145.716	158.872	100.299	109.891	166.459	133.579	115.861	138.341
ASPHD2	193.591	168.182	174.343	251.912	357.595	218.952	261.965	258.353	220.348	273.212	210.285	173.483	131.033	278.682	192.023	238.15	184.898
AADAT	142.548	107.146	121.645	163.71	165.981	154.085	167.652	163.234	128.191	149.881	143.857	102.1	100.886	154.267	116.784	123.539	111.934
TMEM45A	284.361	160.106	176.196	206.801	817.548	140.094	212.528	398.843	237.96	307.656	291.714	252.32	300.821	224.095	312.122	372.213	229.389
TMEM63B	328.906	301.441	609.027	607.728	927.995	344.181	332.885	789.295	579.299	654.835	493.503	351.955	271.549	422.515	469.678	668.663	399.669
TRIM38	681.389	625.918	780.208	1256.12	1955.46	1120.28	1042	1451.46	1344.49	1149.24	784.258	806.592	768.989	1035.87	925.767	1283.75	1102.28
EPHB6	365.232	238.619	577.811	747.106	651.255	1413.77	873.308	878.11	685.731	515.264	453.936	376.946	367.748	1095.79	498.388	543.467	596.618
SULT1A1	1600.57	1396.81	2134.42	1679.43	3543.4	1341.37	1562.34	3913.54	2950.27	2175.29	2713.26	1884.72	1599.69	1519.76	3001.04	3216.41	2642.05
MAT2B	847.164	869.996	906.091	1345.46	2037.64	857.288	639.227	2552.92	997.571	1332.82	1089.51	1286.34	849.924	984.049	1322.32	1621.47	1194.63
HSPB7	783.018	238.659	203.207	857.272	982.312	546.65	1357.8	397.825	466.939	442.645	398.02	402.92	398.948	1165.26	882.016	311.8	635.361
UMOD	142.332	102.418	116.7	156.524	166.718	140.577	179.196	146.368	133.82	152.233	137.231	103.087	96.1446	144.483	130.059	136.41	127.27
CASC2	222.469	150.23	170.319	261.759	370.772	218.849	257.014	269.793	207.776	336.142	227.859	165.03	174.053	224.378	217.412	254.191	221.801
DMD	217.29	139.885	151.885	251.435	283.99	222.468	225.085	278.814	222.799	255.2	230.688	171.167	184.121	252.928	224.043	227.857	235.631
ZNF473	392.196	385.8	347.899	510.644	604.734	424.632	342.186	464.88	332.459	428.098	318.817	223.24	215.304	396.474	246.563	359.539	362.956
RPS19BP1	1987.68	960.116	1947.48	2532.48	3624.63	2184.22	2381.58	2347.95	2426.06	1779.88	1283.3	1008.22	873.898	1655.16	1467.66	1306.42	2220.72
PTPRH	145.901	108.987	117.525	168.34	189.376	155.328	163.892	170.4	146.538	157.66	127.522	114.798	91.6353	155.766	115.898	145.38	122.045
OXCT2	278.556	162.841	183.985	264.694	517.612	297.414	262.697	286.084	328.59	407.159	502.859	186.582	209.348	385.014	249.197	246.859	446.985
SLC29A2	832.111	333.946	655.378	805.284	937.789	634.235	615.557	648.294	609.746	564.434	326.484	372.106	252.006	447.001	431.626	385.879	391.426
YEATS4	334.49	381.69	286.539	370.828	611.223	202.552	217.363	614.81	324.154	397.847	307.276	321.604	233.07	301.853	391.26	543.453	299.488
VGLL4	2400.51	1778.12	2934.04	4108.79	5561.79	3564.36	2904.04	4643.98	4146.72	3520.93	3790.93	2116.56	2571.56	4514.26	2882.9	3197.1	3781.01
ATP1B4	159.837	122.553	96.1453	151.589	176.26	161.743	153.071	144.975	130.185	121.222	119.745	82.7965	89.9532	170.651	120.424	125.352	144.379
HTR3C	158.74	922.179	186.647	297.971	719.095	217.676	191.687	310.587	204.073	722.368	576.509	164.73	172.472	457.865	375.535	180.508	135.027
STK33	318.574	207.16	296.631	352.572	910.814	257.057	719.641	453.542	417.436	456.372	353.527	270.811	775.792	546.463	339.204	454.741	428.886
ITPR1	1339.11	2014.76	1458.07	2311.58	3491.85	2320.64	1674.8	3206.28	1404.67	1947.88	2094.71	1260.83	982.208	2155.83	1935.2	2666.58	2536.26
TSC2	456.963	258.629	548.015	688.895	922.465	530.76	462.196	660.387	638.639	558.056	597.31	323.807	278.019	669.845	468.57	479.882	656.041
OC90	133.434	85.8439	89.4984	121.589	160.267	141.659	135.963	126.65	116.385	102.631	123.643	94.5775	88.8269	147.043	103.249	118.624	92.374
MUTYH	474.318	326.286	522.23	673.317	1011.59	564.319	492.818	637.814	625.439	573.323	487.29	334.331	335.629	776.425	485.111	477.026	564.069
KRT1	155.002	97.3911	122.236	158.117	203.089	146.669	139.168	170.237	135.355	128.736	152.553	98.7146	95.4653	243.274	140.703	218.407	172.864
CDC23	1080.39	1094.74	1539.75	2177.36	2419.15	1614.41	1316.5	2908.13	1450.48	1616.44	1297.16	1287.09	960.508	1427.26	1230.64	1410.9	1368.38
TMEM173	3605.23	6461.97	5350.74	7206.82	13094.9	5040.42	3954.55	7151.71	5580.9	7102.61	4710.14	3267.37	2959.44	5363.19	4341.2	6695.58	4103.86
SH3KBP1	2747.6	2105.76	2741.98	3242.4	6107.54	2852.67	2657.36	3637.29	3325.14	2949.43	2818.03	2213.31	1561.84	3174.22	2254.01	2820.82	2750.14
ACAD8	1536.45	1573.51	1562.85	2702.69	2178.62	1716.55	1491.84	2157.2	1388.92	1298.09	1127.83	1120.4	757.184	1756.39	1046.01	971.645	1488.99
PIM3	1187.41	847.916	746.274	1393.59	1912.02	884.13	697.597	879.013	717.114	1188.76	997.13	516.892	371.578	1056.78	522.081	1483.91	1046.82
MATK	302.986	292.453	428.338	474.227	1079.33	367.142	443.151	538.58	332.295	449.657	428.066	247.822	214.958	503.638	353.253	334.407	357.374
AKAP6	129.412	113.591	117.386	179.001	262.647	187.776	183.035	153.377	134.958	187.84	190.073	117.242	135.444	180.635	179.247	153.446	142.468
PLA2G4E	146.944	94.1921	98.1869	143.11	152.931	122.167	143.656	137.305	109.595	126.906	129.941	78.3792	86.8139	133.944	110.599	117.094	122.499
CNN3	12666.1	14951.5	16482.9	15424.4	21780	19109.1	10484.8	21406	12609	12030.5	20576.2	10343	8774.47	20101.4	10592.8	18044.8	20643.2
SULT4A1	135.409	121.584	133.591	169.515	205.12	173.516	171.618	172.551	142.554	143.332	150.892	111.37	112.431	162.802	112.168	135.063	148.898
TACC1	16185.4	18928.5	22878.1	21598	26792.4	27428.7	17478.9	36594	23256.6	20704.6	32380.3	18300.7	15095.3	31123	20787.2	28982	28965.4
TLN2	870.236	209.99	639.019	525.136	805.686	496.909	587.14	734.227	555.98	333.491	378.336	213.121	211.889	428.523	318.927	429.304	338.888
OTUB1	403.309	277.294	370.294	495.304	604.516	379.15	433.596	520.257	445.782	501.528	398.52	276.495	252.171	423.491	340.512	428.966	519.829
ATF3	608.504	468.289	272.096	592.459	1261.92	779.118	431.309	1448.84	1265.01	1177.45	1049.41	371.132	324.51	1057.08	527.048	2025.62	1414.44
GCC1	785.096	672.386	682.43	903.506	1278.96	520.906	700.07	1470.22	703.49	1095.17	896.379	648.339	474.885	918.87	884.071	1102.26	880.893
KLF5	154.357	138.063	110.571	134.519	181.12	165.183	143.044	197.189	133.388	170.939	147.809	108.676	98.3666	142.29	130.193	160.323	111.584
FIBP	2006.29	1236.1	1620.36	1832.11	2811.89	1673.02	2006.47	1848.62	2434.69	1408.7	1175.6	1076.62	853.789	1627.32	999.315	1412.29	1541.18
KCNQ4	148.331	101.171	103.484	155.311	180.058	147.472	150.973	152.792	110.768	148.371	140.513	109.306	97.4208	133.489	111.079	118.919	125.396
RIOK1	462.928	447.639	339.519	490.563	799.298	420.338	382.17	510.992	343.928	435.489	408.265	288.608	200.783	434.241	286.25	443.302	338.852
BIRC5	132.611	133.985	144.609	143.796	181.889	150.185	147.297	139.311	290.11	155.73	150.605	155.427	110.415	150.841	153.6	180.754	159.559
PDZD7	140.202	107.837	109.489	177.297	183.729	157.87	147.117	157.365	119.77	153.666	135.299	119.441	91.8708	163.054	117.725	117.292	112.868
CACHD1	275.64	355.629	287.014	632.474	825.25	231.43	195.892	637.442	220.811	674.147	454.043	319.608	309.127	309.452	499.674	697.125	311.955
CACNG5	138.528	108.831	124.473	163.775	171.49	145.506	152.115	170.502	133.271	149.203	138.726	108.232	99.4051	156.839	131.699	122.994	129.009
SPINT1	539.222	337.07	629.134	709.569	860.612	597.5	531.682	755.678	566.963	594.708	468.191	392.33	218.327	423.62	302.362	446.68	538.131
PIP	389.833	107.808	123.489	301.656	1270.24	194.359	1061.89	277.385	310.753	461.532	210.031	602.197	2502.84	933.937	526.391	1081.54	430.681
HCG27	189.268	162.794	209.62	285.316	378.874	255.274	197.399	277.821	207.607	256.144	178.591	238.538	308.635	428.911	350.623	212.015	290.998
ADAM12	132.866	105.595	114.39	157.376	199.714	142.696	154.753	170.423	126.206	144.884	139.586	108.433	97.4914	145.677	115.731	122.897	134.52
ZNF496	145.691	110.642	110.268	157.221	169.189	164.038	169.445	162.87	129.351	159.824	143.16	112.147	95.1389	137.281	127.486	140.493	157.332
DFFA	720.421	301.422	424.138	674.179	1367.6	621.04	839.369	835.734	975.036	719.424	652.333	670.065	560.589	607.876	782.199	706.922	1168.87
OR5K3	140.557	97.627	117.306	127.24	148.741	140.98	134.049	152.021	97.1176	133.161	141.667	108.51	103.022	144.364	112.668	143.835	117.348
NUDT9	860.235	659.124	1078.42	1685.85	2017.99	1306.23	1011.34	1327.64	1070.62	835.823	788.387	759.39	587.129	952.618	706.03	810.345	864.349
HLA-DRA	30010.5	28413.2	40612.6	51322.9	48517.7	52857.4	27835.8	66054.6	51339.5	52791.1	55752.8	55043.2	32936.7	27313.8	57910.3	56762.3	45380.4
RCCD1	143.077	113.878	150.012	213.623	255.413	161.758	162.189	206.5	158.348	166.878	152.517	144.193	138.785	192.746	169.068	150.741	159.449
RPL8	25524.6	16221.6	29077.4	31383.7	33217.1	29065.5	24650	31926.8	27270.9	22412.4	18442.1	17353.7	14811.7	22957.4	16505.8	22131.7	26659.4
CYFIP2	753.272	726.85	1070.95	1547.37	2406.79	1141.21	1229.2	1754.09	1195.2	1320.12	993.161	844.182	642.393	1407.27	1166.32	1346.68	1055.96
SLC25A35	236.143	162.892	412.853	594.554	377.72	383.846	290.875	394.455	383.526	258.772	272.006	264.972	166.395	376.734	284.135	291.334	283.854
PTGFR	176.988	132.154	162.958	182.179	424.044	147.931	230.574	286.166	182.139	266.263	182.896	191.644	131.092	167.275	202.117	279.98	219.91
ALG3	2499.33	1500.76	1554.06	1987.31	3253.32	1680.88	1887.87	1674.32	1938.71	1167.95	1071.54	1060.54	721.761	1341.89	1143.05	1361.24	957.423
KCNMB3	211.071	164.875	176.717	235.677	346.835	226.823	220.981	291.097	209.103	229.783	217.085	170.345	159.978	230.282	192.294	193.33	187.364
RNF32	124.609	88.9776	94.6319	137.552	181.73	138.551	125.321	140.903	113.498	154.742	134.568	103.847	105.927	132.044	134.865	133.433	108.471
CNOT4	668.793	519.24	715.186	911.346	959.414	881.926	615.642	1096.47	733.375	816.07	731.989	558.491	582.636	917.308	631.534	812.906	794.206
REG1A	134.431	114.081	95.8326	129.578	160.713	130.374	130.623	145.343	116.627	158.906	152.013	103.084	90.6556	139.22	120.868	114.233	123.765
GABRA1	137.667	109.565	115.933	131.464	165.39	139.253	136.359	140.062	123.291	135.048	143.404	117.648	99.2751	138.351	129.246	124.518	132.1
ADCY5	130.755	110.585	130.541	200.223	254.677	167.217	160.422	160.722	166.823	158.144	146.723	120.601	109.249	201.892	152.499	145.455	148.606
CSAG1	151.248	104.053	116.468	156.607	169.028	146.309	156.954	133.553	118.992	150.337	142.767	101.216	94.0756	142.504	109.191	119.67	106.691
PADI1	163.058	119.476	114.773	156.249	185.303	176.994	197.221	172.857	140.793	186.829	177.951	115.881	105.231	159.997	197.994	151.743	167.12
ARHGAP4	1027.78	1998.99	1532.13	1665.31	3441.91	1771.34	1176.85	1697.5	1716.35	1530.29	2023.31	958.418	951.886	2321.28	1477.85	1506.28	1795.67
DZIP1L	238.165	154.375	216.08	290.03	563.599	213.792	307.701	293.074	246.987	346.931	251.6	212.539	332.693	322.678	248.955	291.15	268.701
EYA4	216.296	113.633	135.975	197.863	307	225.392	196.185	177.474	237.485	163.843	237.395	159.414	135.585	174.957	152.779	203.99	341.89
NCSTN	7925.53	6624.05	9567.44	11314.4	11383.7	11370.4	7970.47	12311.4	10400.3	10164.3	8216.19	6714.36	5227.12	9828.18	6890.03	7751.2	8958.77
ZBTB9	724.279	499.988	685.098	1023.53	1350.54	539.433	597.617	1067.47	621.469	723.674	477.841	531.804	447.579	626.36	525.975	555.173	454.063
OLFM1	410.594	435.671	616.382	692.476	1030.6	375.57	403.804	784.671	527.672	577.156	460.783	445.077	314.245	330.935	386.277	664.863	431.498
KLK3	139.381	109.88	114.501	160.303	195.186	142.57	149.344	156.05	131.517	159.16	145.425	103.907	94.5961	150.699	121.69	133.764	140.423
MKNK2	3731.98	2631.12	5512.14	4253.68	5762.7	5345.02	3185.83	8471.3	4389.98	3057.51	6401.4	3378.57	2420.93	5220.98	3892.52	5946.77	7051.98
NDRG4	304.478	1391.03	1647.56	1670.8	1891.32	1763.85	496.96	1492.34	996.718	673.787	1839.36	624.223	481.61	1566.23	883.085	1098.83	2364.86
RPS27A	57620.3	43718.6	60942.2	62014.3	67908.2	58550.5	59742.9	67083.2	67465.9	58736.6	54632.8	54476.5	50887.9	53548.6	53620.4	65926	63792
ADAMTS2	204.648	239.965	317.704	331.029	337.894	390.18	346.456	310.466	480.356	225.924	237.047	161.284	157.018	244.06	206.566	214.565	282.067
PRPF38A	350.862	445.245	508.757	550.79	878.465	501.327	454.665	672.157	456.236	639.522	575.438	343.983	343.313	506.133	480.831	633.866	524.406
TRUB1	148.275	188.438	129.877	236.039	215.862	197.743	183.713	205.42	139.968	179.079	154.158	115.429	120.231	155.383	143.198	153.928	141.339
LXN	953.149	850.36	1335.39	1953.52	5675.04	857.302	980.889	2063.87	2236.38	2153.87	1427.15	1601.98	1329.27	931.832	1275.87	1181.78	1158.72
AP1G2	462.333	408.024	772.554	1088.09	1073.68	731.722	602.785	858.941	655.135	584.199	583.204	507.57	434.519	865.332	593.704	605.29	604.599
OSBPL8	420.963	357.496	245.732	408.467	709.319	392.062	335.995	888.949	452.682	612.171	514.076	351.505	430.612	372.049	362.186	802.009	429.248
HRNR	122.972	91.0791	106.874	137.796	168.533	145.483	135.531	129.845	152.294	127.24	120.252	96.8026	90.3884	145.054	107.982	123.818	118.256
KCNH2	173.811	120.21	131.128	204.654	244.432	186.978	192.96	225.324	163.927	198.598	186.306	120.643	126.347	216.58	170.009	182.17	163.083
HSD3B7	574.998	335.361	524.559	816.663	969.001	555.485	445.487	514.735	538.582	481.456	456.471	399.706	272.801	577.436	398.923	429.31	325.112
RTN1	341.559	381.547	582.814	532.849	1397.17	657.288	574.04	701.355	574.393	747.079	804.634	485.333	292.83	876.548	710.601	436.537	488.745
GLS	934.254	693.692	1857.81	1866.82	1777.25	1350.86	887.578	2231.12	1344.91	1568.36	1437.78	1142.18	667.546	1173.31	1644.87	1130.46	1546.51
AHDC1	467.748	190.974	322.966	500.738	465.456	402.655	428.354	518.551	367.878	333.143	560.369	403.483	289.349	548.003	416.622	446.229	889.39
CNTN1	144.092	118.666	114.177	200.205	191.381	172.64	165.31	144.423	166.379	147.891	146.081	116.723	99.7325	154.967	138.347	156.094	133.526
ZNF517	139.972	92.8043	109.919	144.924	163.661	136.01	149.955	161.499	131.316	146.695	135.265	111.706	96.348	145.458	118.737	143.088	125.992
LDLRAD3	364.241	316.059	196.48	317.593	324.285	219.033	258.268	282.786	239.747	220.772	173.481	170.394	126.173	233.831	156.794	217.33	160.374
ZCCHC17	1758.07	1418	1805.44	2458.38	2674.71	2417.57	1962.46	2951.86	2141.84	2060.08	1833.2	1430.32	1130.88	1797.7	1401.15	1814.39	1884.68
QPCT	358.93	220.882	222.184	362.601	511.995	331.042	370.439	404.119	238.395	433.494	279	242.843	174.553	296.833	264.312	407.705	276.579
LACTB	832.586	1050.63	1309.42	1261.83	1666.82	1004.7	1091.6	1514.56	1160.82	1205.64	1304.46	931.083	582.601	998.71	781.844	2699.62	1078.84
PTTG1	300.084	685.049	907.449	638.783	1582.69	519.907	756.294	877.746	2016.05	920.258	669.748	830.481	412.423	807.03	634.906	1159.3	616.617
TOR1A	655.011	719.626	800.14	922.006	1764.9	654.348	826.791	1306.12	1006.64	915.878	682.37	565.439	334.115	694.869	827.142	888.86	915.191
SPIC	122.994	95.7822	95.7559	148.752	139.991	129.392	139.095	135.485	131.343	140.876	144.709	98.4986	88.3303	148.772	112.728	140.475	131.679
PRAME	189.054	136.3	147.926	190.582	229.207	196.365	202.768	209.682	184.177	230.609	203.372	136.256	125.904	220.929	172.514	181.702	176.637
KLC4	143.102	119.787	156.275	214.59	221.383	170.272	176.787	202.138	167.328	171.579	167.463	136.185	113.754	178.186	133.247	162.147	165.545
CXCL3	143.962	110.65	118.82	191.61	236.502	141.944	174.562	203.551	151.801	187.385	136.702	131.655	93.5706	172.686	131.929	162.703	156.53
CAPN13	370.244	312.955	533.932	432.161	2709.04	345.606	776.65	881.964	652.925	724.877	506.954	349.307	467.209	710.147	324.955	772.821	702.968
UBE2G1	838.66	907.989	893.15	1280.65	1726.32	1247.78	920.756	1668.45	985.988	1287.6	967.366	712.198	530.958	893.426	850.416	1011.65	1054.05
CCDC7	145.694	114.696	112.019	163.89	188.9	148.946	156.285	158.054	131.527	158.344	144.362	105.563	96.0237	151.056	135.638	137.648	133.724
RNF185	696.291	416.707	556.287	678.625	878.354	768.506	585.859	630.447	577.679	576.649	554.566	350.633	335.032	671.347	394.006	497.14	564.951
SUPT5H	3797.1	1708.48	3486.52	4887.22	4544.56	4142.41	2707.65	4434.01	3589.79	2918.4	3306.64	1928.47	1949.7	5470.41	2393.23	2682.9	3903.3
CD247	655.296	1060.18	1581.82	1359.46	4269.57	1536.74	867.675	3920.13	636.827	2787.51	2346.41	1855.93	1352.41	4976.32	1748.27	2504.2	2359.01
CHI3L1	155.462	112.676	109.866	142.583	213.707	139.506	135.053	156.831	107.635	169.22	130.767	92.7106	95.7881	133.686	117.827	160.659	104.859
SIGLEC7	187.716	170.954	169.457	228.212	267.241	171.908	181.122	209.639	174.223	180.133	167.849	147.503	111.685	183.808	160.372	187.619	151.986
NFATC2	126.682	97.8154	108.253	127.878	147.974	134.784	134.231	127.175	121.953	142.338	121.495	102.993	86.7116	135.037	113.444	120.702	110.313
VWA1	647.649	351.26	570.853	867.611	885.664	508.917	565.269	506.363	703.777	537.142	524.198	391.333	295.696	632.673	430.273	533.705	845.295
ENY2	3677.73	2755.14	3976.57	5080.01	7039.08	3895	4261.92	6277.55	4637.15	4071.21	2957.69	3400.03	2241.78	3425.97	3180.64	6929.17	4979.25
OR1G1	159.267	99.8252	115.011	148.296	154.404	155.383	171.109	171.784	133.046	164.454	166.182	101.738	101.234	130.726	119.671	157.186	132.367
ARHGAP6	148.178	121.491	118.173	185.383	194.481	169.288	159.115	164.802	142.448	176.375	156.254	110.674	98.6248	151.824	124.403	155.198	142.078
LOC392196	121.949	89.822	109.383	126.795	147.952	142.008	121.824	131.592	110.984	138.856	139.826	94.5704	99.0971	137.604	104.53	116.084	110.481
PRSS1	147.181	100.996	109.396	147.206	149.034	128.433	151.512	130.742	118.298	140.993	126.621	107.452	102.769	137.905	119.65	114.7	123.516
CENPA	157.283	190.659	159.077	203.627	238.264	174.607	213.833	223.18	301.893	190.237	179.226	171.756	117.794	186.948	160.414	219.518	164.312
SPATA22	140.431	120.286	107.85	141.393	149.391	146.016	151.788	144.651	112.24	140.605	144.465	92.8852	103.628	138.803	121.506	129.726	123.832
MAP1LC3C	213.817	142.808	611.617	702.081	447.298	270.803	325.55	394.973	524.525	337.696	597.093	222.121	199.961	461.271	370.573	258.823	546.694
TRIM49	390.462	295.485	338.88	404.12	580.193	356.158	409.124	480.008	373.241	616.442	447.55	279.355	265.225	367.325	509.658	584.058	422.882
ENTPD7	197.649	181.161	170.122	207.497	321.808	156.399	207.061	231.078	175.44	190.017	169.484	137.94	110.977	193.454	159.136	187.587	210.496
CSNK1E	2236.81	1477.6	2601.79	2907.66	4705.89	2724.67	2377.87	3873.96	2854.95	3188.25	4619.09	1855.47	1996.98	4263.62	2270.86	3011.03	4795.62
ISLR2	194.57	130.194	198.216	250.568	271.259	223.551	200.11	345.642	179.633	245.893	238.838	175.772	172.758	184.802	164.221	176.191	221.53
BSDC1	1780.44	1910.39	2826.06	3313.3	4174.54	2400.87	2205.93	5388.73	3138.2	3348.06	3144.92	1994.3	1894.69	3549.99	2995.69	3634.54	4697.71
PXDN	695.627	626.643	586.109	420.01	1549.09	411.114	625.05	734.867	934.73	658.797	789.042	616.254	309.112	358.683	560.135	833.991	1437.43
LPAL2	142.765	106.352	113.2	159.267	166.532	153.344	134.902	150.958	121.491	139.512	148.667	100.535	103.557	147.786	129.13	143.499	123.887
VWCE	179.465	121.926	128.663	194.13	257.857	231.06	207.78	213.963	196.627	222.62	154.107	197.36	144.78	207.551	146.348	167.138	218.516
HTRA4	287.128	148.066	187.807	473.144	319.287	199.829	186.749	275.092	183.683	232.419	168.472	152.653	140.756	180.69	375.257	247.468	169.808
MPP6	322.916	278.326	227.582	309.16	385.438	257.747	280.28	288.125	249.228	227.118	230.477	163.981	151.363	279.1	194.047	237.562	196.516
CBX2	200.334	141.236	221.084	278.134	346.91	234.989	235.718	324.589	325.459	222.447	230.234	193.899	178.814	199.66	247.849	147.558	192.114
FOXE1	133.179	105.088	120.574	143.726	146.025	150.354	148.54	143.391	130.831	123.253	135.91	86.6897	102.855	141.614	118.896	110.198	110.924
MICAL1	2068.13	1313.68	2864.74	3783.86	2945.38	3065.41	2704.49	2816.48	3421.7	1444.93	1993.88	2061.16	1755.24	3872.12	2049.22	2541.3	2895.31
MB	147.555	104.151	115.945	158.838	263.564	139.012	172.786	153.667	132.538	150.283	139.16	105.794	116.652	181.309	136.41	143.18	140.631
PLA2G3	1666.1	823.844	1364.58	1450.21	1772.42	1570.11	992.782	1059.07	478.266	736.403	392.469	387.341	197.758	292.559	465.552	763.019	292.341
ALG5	836.43	683.758	481.935	747.688	1422.53	422.514	389.727	1737.18	541.251	1208.75	669.785	864.486	380.159	450.713	720.345	959.63	595.074
ADIPOR2	7556.35	6143.49	7491.36	5649.05	7459.22	11453.3	5480.34	10092.4	6944.38	5439.73	11407.2	4599.8	4239.17	12161.2	3603.44	6764.71	11403.8
REEP3	217.481	207.058	165.99	227.114	358.375	220.447	191.943	278.389	190.373	251.064	203.528	151.178	139.76	169.653	191.338	238.405	174.133
TMEM129	251.202	172.354	291.502	382.609	543.398	266.877	363.622	467.69	319.359	338.48	317.146	174.532	147.766	294.614	289.689	316.22	356.935
GPR52	135.011	108.146	133.964	147.872	178.012	130.18	163.36	156.221	115.594	159.427	136.513	111.274	102.475	134.153	108.429	121.114	133.507
SNN	203.674	276.625	265.935	338.015	511.042	219.036	302.868	517.828	343.741	415.339	314.598	204.296	172.132	249.047	323.629	702.427	413.431
RBM22	6695.2	5232.64	7441.01	8536.16	10552.5	7484.27	5097.93	9628.51	6673.26	7237.74	7349.93	4771.62	5092.37	8810.38	5295.83	7464.16	6873.75
FAAH	599.191	390.344	1163.21	1107.07	1202.44	765.289	730.297	1078.39	862.298	720.33	807.883	507.737	516.04	1115.71	425.373	639.96	980.761
NPL	550.172	746.066	822.369	1730.34	1593.61	716.073	802.961	1073.2	875.011	474.279	335.666	750.279	249.296	430.122	610.308	932.486	361.183
COPS8	525.351	359.996	321.743	451.375	620.487	310.879	373.279	459.874	419.859	463.582	384.143	258.63	216.902	348.146	388.107	502.367	352.591
IZUMO1	138.301	117.435	110.965	203.287	209.283	156.836	139.724	161.025	138.566	137.864	155.081	93.0599	97.3838	179.617	112.703	119.169	125.704
ACOT11	243.166	161.629	325.935	364.073	364.992	222.756	259.303	373.59	280.767	234.891	207.469	183.56	142.874	242.801	186.933	180.147	233.995
VIP	228.625	173.921	412.007	723.059	500.559	420.812	250.609	620.729	424.63	208.52	407.788	284.375	280.391	366.543	388.954	297.15	434.489
SOCS5	169.994	157.784	139.7	171.597	225.614	148.861	150.323	195.145	142.174	175.735	152.323	125.953	121.747	165.371	149.339	176.4	147.523
MGST1	4914.41	1505.41	4828.98	5085.8	4510.58	5414.95	4764.25	5182.65	3152.69	2621.24	1335.95	1473.21	592.226	1433.83	1518.58	2109.04	1302.93
PGS1	1730.73	2441.66	2426.72	3229.7	5058.86	2878.25	2812.05	3687.17	2276.69	2966.69	2376.63	1910.8	1371.8	2617.49	2146.45	5065.07	2800.24
PHF14	215.507	177.851	163.082	228.455	377.074	170.438	185.205	298.065	163.832	232.349	245.044	164.209	136.713	190.269	203.553	253.647	229.788
LOC400464	302.909	202.49	300.096	442.884	829.306	585.837	403.457	600.531	425.747	507.685	487.32	417.14	504.645	613.664	516.091	325.687	434.909
MAP3K10	122.437	97.8074	139.047	152.884	192.944	139.324	149.607	194.271	126.319	161.332	142.575	121.833	99.5538	168.005	123.084	157.771	161.252
PPA1	12793.1	16272.5	13700	19635.3	28696	15140.9	13861.6	19280.5	12295.9	15010.3	9710.44	10627	5693.48	9042.28	9188.55	19345	11493.1
SF3B1	1545.35	1765.09	1944.72	2745.73	3363.43	2435.89	1580.9	2977.41	1867.52	2253.94	2211.63	1487.6	1255.32	2177.81	1722.45	2182.67	2243.24
PSMB5	3379	2672.95	3708.83	5245.24	7449.19	3778.2	4753.76	4147.81	5399.45	3537.84	2589.4	2234.3	1644.92	2830.46	2574.26	2584.46	2842.42
ZSCAN2	211.373	150.554	229.579	307.755	407.15	274.068	273.29	323.951	274.5	318.645	218.602	201.828	155.739	276.641	242.391	200.177	234.026
SLCO1A2	126.817	109.415	120.987	188.504	178.471	184.034	152.915	184.177	125.417	171.824	154.334	98.9541	94.2041	168.181	123.771	140.756	212.963
NUDCD2	140.977	116.163	105.933	132.841	189.227	155.744	146.551	174.525	141.802	156.493	128.274	113.939	112.997	144.595	134.683	126.528	134.967
GCK	138.487	103.313	112.458	141.709	159.448	138.514	142.648	154.828	126.904	144.926	126.135	109.84	95.1378	141.453	112.142	136.538	118.316
RNF24	1563.6	1922.63	1810.77	2901.26	3774.81	2006.02	1924.43	1804.4	1352.34	1915.22	1342.28	724.694	777.023	1716.03	1024.49	3724.15	1641.98
TRIM40	158.081	114.456	101.543	139.744	197.958	172.527	142.351	141.575	123.863	146.356	153.127	102.471	95.3696	142.792	124.847	132.679	127.712
TFB1M	1094.15	550.211	816.468	1247.88	1460.82	905.629	1067.05	1052.31	999.606	777.333	652.456	753.22	701	897.246	837.793	691.207	821.395
ANKS1B	158.651	109.441	132.548	176.132	249.42	158.604	174.177	177.523	158.344	166.477	149.143	126.481	121.69	193.928	150.184	156.899	128.532
SPSB1	1327.51	769.675	1190.32	891.675	2010.77	1154.89	1082.45	1158.23	998.008	1930.9	1250.08	753.933	666.831	1678.3	750.376	1607.2	1543.05
UNC13D	627.882	454.413	502.78	563.708	863.266	450.008	547.697	573.358	554.521	455.234	585.557	364.565	341.375	951.499	366.75	523.651	847.279
REL	176.592	225.267	179.996	239.745	293.493	164.428	170.391	303.357	189.418	296.166	279.103	192.643	123.089	195.571	190.148	372.381	231.332
GNAT2	148.22	105.737	111.864	167.361	194.485	171.892	163.492	151.617	138.185	171.248	200.803	120.85	105.052	141.847	145.409	122.506	134.484
SPATA19	150.87	123.316	121.715	169.086	217.379	148.167	164.787	156.237	137.33	182.04	143.715	106.183	96.1935	147.535	109.056	125.407	121.76
MRPL22	2710.58	1900.95	2773.37	3813.26	5429.94	2733.24	2949.51	3890.87	2862.64	2722.19	2344.77	1834.49	1632.72	2340.84	2172.1	2652.05	2574.72
VPS28	2583.93	1713.82	4052.86	4851.94	6675.48	4298.24	3624.36	4422.25	4404.91	3373.18	3044.75	2255.83	2271.34	5162.52	2792.3	2690.56	4195.79
RPH3A	165.551	127.584	106.187	166.084	201.264	145.799	168.92	165.08	141.472	142.485	146.612	107.633	109.248	153.24	136.904	167.596	138.791
CD86	632.229	435.417	1134.21	864.286	1071.76	634.115	581.048	1024.88	1006.45	1363.85	890.97	919.803	474.815	983.041	748.744	1005.38	606.033
ADI1	174.217	133.406	132.261	176.64	206.522	150.256	176.826	182.552	140.425	180.685	166.588	117.062	109.931	144.402	131.492	171.192	150.248
PHKB	966.718	1041.16	1451.31	2116.32	2495.78	1686.82	1241.45	2082.64	1856.8	1331.05	1331	1064.97	690.605	1272.34	1251.19	1198	1339.94
RPL23A	662.519	408.93	507.459	803.809	1135.81	403.129	385.526	1158.63	630.808	786.899	583.161	615.32	325.038	419.327	717.012	912.589	654.47
TMPO	148.076	166.761	135.507	212.832	256.202	204.352	162.719	210.13	169.445	186.331	187.978	145.998	116.715	184.154	152.886	179.476	148.213
RAPSN	246.187	175.447	193.024	240.784	302.799	245.253	266.81	253.701	227.465	277.761	219.878	150.285	140.784	230.606	221.167	225.977	193.892
MAPK8IP3	889.015	636.616	1221.12	1831.08	1280.58	1203.69	974.063	1355.42	1132.2	1146.96	1016.77	851.597	855.383	1883.57	987.123	1082.32	1838.87
RPS21	4045.28	1143.82	3253.93	2773.3	4254.61	2629.06	2977.31	2846.27	2414.68	2812.54	2205.55	1537.74	1390.22	1797.54	2148.84	2302.22	2421.35
ABHD10	598.31	307.159	1058.44	1159.78	1256.36	681.89	651.913	661.516	546.191	490.467	482.898	431.486	433.601	978.609	619.857	357.144	402.391
TCL6	139.677	105.824	122.425	168.072	167.504	157.362	153.37	158.713	128.321	151.529	141.124	103.265	105.918	145.402	118.976	135.233	115.759
PGAP1	255.809	341.934	251.19	398.673	359.491	349.406	228.543	393.818	244.179	330.735	358.167	222.859	235.761	362.959	315.347	396.872	278.919
COL9A1	156.821	111.124	118.983	159.073	179.619	143.004	156.009	158.751	126.891	162.274	138.572	107.988	100.871	164.947	123.916	141.887	121.585
TLCD1	721.055	385.21	993.671	1040.16	1312.26	918.256	904.431	794.005	772.759	550.565	335.341	317.016	297.505	512.346	408.24	454.972	391.177
LMBRD1	1841.27	2857.74	3505.47	4001.22	6825.2	3059.48	2979.26	6049.38	3476.18	4781.02	3687.89	2959.81	1872.16	2652.59	3676.54	4518.5	3389.43
RUVBL1	840.674	723.999	513.828	893.877	2354.21	859.862	959.331	637.716	779.596	678.353	707.69	451.54	530.226	978.988	487.314	593.032	730.458
FOXN4	120.645	106.452	103.095	149.519	324.845	136.931	181.442	131.77	120.332	133.783	140.291	93.0201	106.784	157.775	147.695	141.206	116.936
ZFYVE9	148.793	127.991	124.424	186.407	208.11	172.446	173.888	185.589	159.45	177.4	173.906	126.272	118.454	174.389	138.622	145.241	154.993
BID	311.272	441.146	305.633	431.798	609.934	296.227	329.992	523.069	321.764	467.133	305.296	327.591	189.587	289.82	277.163	519.27	382.15
PKIB	219.485	111.899	171.23	228.54	485.951	179.619	400.776	213.823	203.59	205.823	189.456	157.68	156.19	234.682	151.15	184.936	176.972
SLC13A1	154.199	106.169	109.486	153.7	169.314	148.227	176.84	156.188	128.846	162.956	141.087	101.795	104.355	141.656	128.806	141.091	117.027
SLC35A1	2911.21	1919.65	6287.6	8248.29	6822.65	7619.44	4348.98	8258.26	4993.25	3535.74	4355.27	3995.95	2635	5224.68	3637.82	4281.19	4139.67
GEMIN8	268.711	223.019	429.787	586.162	794.518	427.508	280.114	484.238	387.462	404.399	308.686	318.435	289.959	309.548	357.753	343.37	409.121
SHANK2	159.827	134.758	169.567	230.57	351.204	191.51	167.239	393.69	209.131	402.725	294.204	197.741	191.985	223.564	205.314	294.149	291.105
CUBN	172.013	168.323	167.053	321.743	372.085	233.742	270.588	273.822	196.598	210.682	268.269	198.145	170.148	275.424	256.278	264.105	317.552
CBX3	777.277	348.485	478.327	446.409	855.155	605.333	693.284	696.92	679.313	649.053	444.934	480.359	298.382	403.935	604.016	570.705	655.65
NRG3	183.854	120.998	129.863	182.218	264.307	190.872	228.534	160.585	171.474	160.42	170.966	117.253	100.481	184.511	165.341	155.249	207.426
ISCA1	257.367	286.657	202.847	264.292	524.347	179.136	209.028	615.362	242.415	466.17	299.991	270.455	156.242	255.728	370.53	366.357	294.522
PDCD6	3502.61	2666.91	3774.45	5143.31	7769.95	3436.56	3210.29	6561.45	3876.94	3674.61	3007.64	2936.64	2114.79	3028.35	3099.59	4003.24	3856.77
TCP10L	193.557	148.557	146.073	246.865	331.944	258.378	181.65	256.637	159.542	170.254	182.214	145.589	172.81	245.627	166.277	249.757	179.87
WDR60	746.469	1071.56	1008.11	1559.97	2645.1	1584.79	1120.14	3134.17	1274.03	1054.97	1515.68	1292.86	1509.89	2022.52	1274	1316.76	1908.37
NES	1810.71	2023.02	3358.15	3205.33	4067.35	6450.79	5045.89	3251.06	3753.29	2203.68	2632.08	1206.11	1034.96	2488.9	2002.26	1462.34	2314.35
PUS7	978.274	1158.33	641.067	912.692	1885.76	770.402	654.305	768.781	481.336	619.493	546.881	500.742	502.276	810.557	465.428	705.005	835.978
DCST2	138.25	96.3793	110.582	123.019	163.236	140.119	138.055	123.233	121.397	123.55	126.998	101.113	102.823	164.905	129.962	140.899	109.524
HOXC11	227.581	179.675	210.564	247.217	363.236	200.064	242.591	394.029	220.44	382.456	234.281	189.469	142.805	214.543	217.365	297.279	275.389
FSD2	149.929	101.961	121.565	171.816	151.407	147.31	136.157	141.107	114.27	153.921	153.163	96.5381	98.3331	139.827	125.168	128.934	114.059
DOCK5	788.747	235.951	364.917	343.684	362.643	262.52	324.442	382.825	326.308	267.417	279.638	280.074	222.907	414.348	202.515	452.028	290.613
S100Z	138.639	108.197	93.426	142.356	170.994	134.804	155.833	129.963	119.094	131.053	123.137	104.065	87.8831	142.186	112.792	128.012	129.483
IRF7	602.534	590.407	773.03	1077.53	1673.24	694.595	859.474	1068.03	788.382	1026.63	826.057	628.231	1057.32	1178.53	746.823	2166.3	945.108
TRIM4	1398.69	1362.4	1549.87	2399.56	2396.9	1899.74	1608.15	2951.42	1505.61	1583.91	1379.26	911.978	979.164	1822	1661.7	1365.85	1900.52
SENP7	285.339	254.617	312.689	324.963	737.378	234.37	190.799	631.835	331.51	436.368	406.157	344.607	241.667	384.502	489.476	431.475	388.862
DIP2B	1705.84	1824.41	1402.62	2515.7	3233.49	1493.54	941.237	3293.58	1776.37	1837.8	1970.63	2068.1	1184.73	1752.8	1550.58	1913.96	1853.09
ENPP2	2443.61	1644.33	1970.29	1825.18	3244.59	1695.24	1032.32	1848.42	2566.55	2759.56	3215.74	4330.31	4229.57	3698.7	3196.77	4905.58	11598.8
GTF2A2	2114.36	2149.13	3010.25	3834.34	6050.72	2212.47	2964.18	4465.73	3146.81	3273.54	2082.05	2015.78	1267.86	1863.24	2075	3169.93	3012.28
PRSS21	219.482	118.813	186.226	419.868	324.333	184.076	198.762	477.142	171.409	334.841	192.148	118.137	103.049	224.207	161.335	183.669	195.336
CHL1	147.572	109.525	102.892	154.049	178.44	179.38	147.378	145.444	136.559	146.825	145.378	101.879	98.2232	157.242	125.681	136.714	129.051
RLN2	144.044	105.883	124.658	172.173	223.103	143.927	151.535	173.653	125.825	147.084	142.678	121.505	104.113	145.04	128.994	134.092	114.801
ITGB4	357.736	167.118	392.905	442.87	793.098	442.384	387.732	362.059	422.021	301.827	321.062	223.766	269.942	432.14	228.222	246.198	520.474
LOC93622	942.955	597.843	1058.3	1354.58	1806.99	1128.35	1124.09	1225.25	1016.62	1161.24	1024.85	600.741	566.278	1247.37	1066.62	653.599	986.079
PADI2	179.117	123.579	153.504	158.434	217.763	136.719	167.823	232.356	170.883	158.284	152.493	135.347	109.189	177.454	158.277	167.146	164.919
TTLL6	155.879	91.7547	112.681	168.603	352.468	155.246	180.387	189.346	152.166	168.543	193.312	132.149	253.262	221.998	144.993	182.167	195.287
PA2G4P4	161.764	116.599	126.616	198.734	242.073	141.503	145.373	176.894	147.407	172.141	144.998	122.459	105.841	190.561	120.223	138.308	163.197
LBP	148.396	541.719	113.582	168.211	229.028	156.875	132.576	198.707	228.857	180.304	166.812	107.197	103.813	158.165	141.362	182.169	135.376
PRG2	246.34	144.995	136.695	229.335	307.604	255.945	343.215	206.301	174.57	220.515	195.581	146.597	171.711	253.411	181.21	202.627	218.169
CDCA3	139.724	101.905	112.116	124.336	152.571	154.103	155.256	114.85	173.724	142.408	141.622	139.38	91.4945	138.399	132.793	163.905	131.679
MFN1	233.162	177.34	209.536	255.395	329.648	271.179	272.048	335.397	220.355	200.606	222.233	161.46	156.597	247.43	190.209	233.063	218.186
KLHL22	1489.71	667.36	1745.34	1757.21	3466.18	2086.84	1618	2260.05	2075.5	1664.4	1630.75	1201.76	1165.03	2063.57	1358.7	1226.31	1630.92
HECTD2	193.412	176.078	195.276	285.839	346.773	249.742	225.138	320.078	237.932	241.635	211.708	183.021	170.667	251.189	225.161	254.724	226.126
TNXA	196.983	167.131	243.843	400.584	553.471	359.398	297.469	276.056	249.265	398.211	355.903	189.726	245.508	312.421	327.375	273.403	377.738
KIF21B	166.511	160.642	143.419	195.68	294.041	169.683	177.218	241.811	152.839	230.378	195.853	137.394	115.121	237.832	189.206	249.654	188.315
RETSAT	664.472	757.746	1584.63	1384.98	1598.85	1408.42	1305.22	2474.64	1778.98	1403.33	914.165	1026.07	438.98	883.776	904.802	1102.37	1138.33
DEFB136	116.197	110.64	108.657	148.678	152.307	124.262	152.671	143.049	129.349	121.302	124.748	100.673	91.1507	148.462	111.861	131.47	118.569
IPPK	254.434	325.94	244.666	410.621	563.585	336.99	284.978	334.593	286.736	306.794	340.017	173.718	122.657	403.519	186.877	331.774	310.098
RFC1	893.328	687.584	894.145	1111.69	1525.76	786.203	655.743	1742.48	972.086	1154.05	1150.16	795.395	563.304	780.064	1092.8	950.101	1011.76
WSB1	1418.29	1298.34	1360.53	1026.57	3622.39	1110.49	1280.62	3233.97	1729.04	2956.36	1490.65	1873.48	977.998	925.118	2533.05	3305.11	2150.75
OR9A2	139.654	110.756	109.858	142.263	161.581	129.645	144.889	123.448	120.946	137.789	150.302	101.638	97.9451	140.342	112.428	139.053	122.289
DYNLL2	980.466	557.289	794.512	1136.89	1544.22	906.496	906.105	1118.11	1109.49	1138.38	739.794	440.113	443.801	815.8	540.624	831.494	941.273
LCE3C	136.345	102.527	99.569	155.429	138.255	133.4	128.832	138.409	128.025	127.973	120.885	102.862	97.2046	119.053	112.063	110.798	118.197
RPS2	23553.6	12536	25519.8	24225	39530.2	17012.5	23669.1	28519.4	34278.8	25648.4	11586.4	13336.9	8165.54	15350	18799.9	22426.4	25268.9
PHACTR1	345.511	310.042	363.747	626.677	584.283	408.524	593.998	661.788	628.659	768.329	492.183	491.858	247.961	481.914	368.17	666.936	545.782
ASB2	166.013	116.77	138.763	194.976	220.682	173.556	180.309	187.143	151.318	224.228	173.368	135.993	119.497	194.112	186.065	164.737	156.165
POSTN	153.073	124.76	124.608	158.176	177.373	196.481	176.172	170.783	128.026	145.031	137.44	163.007	96.5347	153.635	122.46	183.311	217.067
CC2D1B	561.379	494.487	857.921	783.12	1004.75	1237.07	670.42	1059.03	701.753	697.895	661.528	502.806	430.069	671.231	478.291	645.229	755.191
AK1	349.581	273.014	452.367	1021.61	1514.98	549.053	414.198	1621.3	888.409	1075.04	963.222	736.156	334.241	645.529	847.088	786.575	693.913
QRICH1	1382.79	1457.31	1583.47	2001.96	2168.51	2239.4	1342.44	1964.28	1473.58	1869.14	1762.14	1121.52	970.78	1912.35	1209.85	1475.18	1580.58
ADRA1A	170.779	126.367	134.375	189.618	243.633	182.416	184.881	228.706	173.952	171.83	174.417	117.27	115.218	165.56	141.616	143.768	145.603
TBX2	2770.68	1573.99	3702.56	4237.39	8178.44	3174.99	4413.81	8910.66	4955.81	6073.94	5086.1	2945.05	4299.01	4403.86	7994.45	2778	6118.89
GNA13	243.169	213.593	132.076	167.023	289.02	149.454	180.044	398.39	142.189	319.642	246.175	172.468	133.424	162.611	200.49	420.589	171.382
FAIM	206.7	182.26	169.178	274.036	433.449	189.706	232.432	270.502	187.643	197.37	195.045	165.701	145.643	190.663	156.029	235.933	188.596
LIME1	668.214	484.202	702.289	992.864	1880.2	959.934	566.039	1387.38	747.039	1234.44	776.63	890.905	579.318	1145.24	968.099	1138.77	1019.2
KCNK12	152.436	118.36	126.362	167.08	280.543	189.976	135.453	203.152	135.382	160.527	123.752	118.586	119.106	162.235	140.531	171.921	157.096
PABPN1	3503.88	2100.1	4252.6	4914.01	5683.33	5029.53	3672.14	5488.78	4006.13	3600.3	4240.43	2526.45	2995.53	6829.16	3066.01	3745.28	4574.91
NKG7	696.073	2531.59	2360.66	2887.04	5846.79	1597.98	2724.7	3052.07	1247.23	4267.98	3267.66	2421.8	1710.37	5798.52	2180.16	3410.24	2997.61
TLE1	449.176	342.342	575.814	634.295	946.693	385.644	543.923	1279.37	697.88	625.454	685.871	556.04	301.22	769.433	754.168	773.403	1135.76
RILP	348.808	255.743	467.293	612.489	793.249	423.213	526.364	611.866	547.545	668.631	398.038	293.342	204.432	311.66	411.357	501.953	460.357
FGF11	144.707	122.338	140.884	210.351	216.536	181.528	180.859	170.84	168.967	144.405	153.309	99.716	110.241	175.855	166.476	170.141	146.175
LGMN	2817.89	2398.17	3235.4	5313.9	6026.14	3172	2535.93	4239.53	3310.37	3667.14	2297.14	2411.24	1047.47	2402.65	3057.26	3321.29	3243.05
HIST1H2BE	140.843	112.404	118.855	179.238	192.246	153.771	154.488	209.407	110.931	113.962	151.912	102.454	110.378	144.947	106.978	156.654	127.515
EGLN3	150.151	124.336	114.125	165.925	179.016	145.953	162.35	213.836	131.592	157.45	156.998	108.797	141.429	125.936	135.727	164.393	141.32
UBL7	411.725	275.401	494.016	717.21	922.663	506.447	560.359	582.963	638.754	523.847	474.414	353.976	268.799	491.775	419.13	459.264	423.749
POLR1C	1511.54	1397.45	1021.84	1374.48	2605.92	1006.13	1092.84	1364.44	969.076	1628.8	823.453	782.932	637.112	1278	780.653	1168.66	1011.03
TLX2	145.455	102.73	106.997	148.156	180.234	141.666	154.674	151.945	131.121	152.73	135.05	106.897	99.6107	150.723	112.823	125.053	131.279
CLK3	1114.66	789.365	1250.7	1525.94	1491.79	1566.13	1228.17	1637.36	1432.04	1323.55	1370.45	976.219	882.605	2017.03	1151.25	1398.66	2123.56
CLEC12A	536.469	530.165	1287.79	685.997	1490.65	463.811	690.718	757.428	733.587	779.334	361.966	885.35	505.551	670.773	539.393	749.973	401.9
CYB5A	7426.79	6801.28	17896.7	21893.9	25973.8	14908.1	11439.4	22970.3	13323.3	13962.7	12198.4	15610.2	5523.01	7579.81	14058.8	13207.8	11214.9
SLC7A10	162.036	101.104	110.06	159.789	183.077	148.779	156.895	156.284	175.812	144.172	159.907	112.021	104.202	170.119	128.253	130.435	135.473
MCL1	2608.86	2506.12	1372.3	1677.03	3177.42	1256.19	1163.33	3285.88	1968.79	2925.14	2404.71	1598.97	835.564	2544.2	1744.45	4378.36	2529.52
PTPRCAP	244.8	249.056	307.312	478.508	1338.06	365.504	255.571	584.525	358.459	618.66	259.746	284.647	186.632	508.216	454.397	433.577	400.815
SDHC	532.144	496.248	902.478	1063.97	1499.27	736.433	623.513	1285.51	821.062	861.77	787.579	714.055	577.443	826.44	573.14	966.649	683.338
TCEAL8	1282.18	723.928	1013.49	1298.32	2518.51	825.484	929.245	2140.98	1440.97	1677.59	1230.52	1185.34	845.156	796.522	1536.69	1346.53	1152.47
PECR	439.751	388.748	761.734	1095.62	1158.95	938.53	647.849	826.903	780.408	598.981	614.073	570.658	303.652	570.391	624.651	665.803	530.545
PIK3R3	172.503	215.883	200.474	231.927	417.615	220.579	221.443	331	295.023	291.581	333.908	159.818	146.204	280.172	195.831	245.104	355.806
DUSP2	276.417	224.519	154.752	251.162	419.606	234.215	221.84	376.09	334.157	517.656	511.433	329.05	202.33	835.123	351.096	695.494	613.62
MAP2K1	2560.9	2858.22	3047.2	3244.17	4340.12	2511.27	2542.48	4474.22	2703.53	2758.39	2195.88	2406.26	1192.09	2137.31	1751.66	4350.36	2641.51
ZNF585A	352.783	261.347	398.147	484.338	751.161	464.512	378.865	667.367	424.586	454.918	441.171	349.918	339.2	441.772	448.493	395.86	401.526
MAN2C1	1864.83	1321.1	2217.16	4157.35	3367.68	2606.56	2018.28	2148.82	2695.83	1888.01	2073.08	1423.16	1340.14	4660.91	1579.63	1453.89	2774.57
XPA	163.593	139.504	136.01	167.56	217.559	165.753	169.377	198.288	155.501	217.05	143.207	135.589	122.508	170.779	157.404	166.523	146.224
STAG1	791.378	792.84	609.036	894.264	1749.16	587.681	522.628	1165.65	692.732	864.476	862.508	658.265	570.266	798.127	647.441	899.167	832.364
TLE2	1983.08	1761.44	2541.03	3139.54	3265.74	3468.52	2674.63	2297.34	2553.24	2254.58	2917.9	1738.91	1580.02	3449.91	1983.62	2250.27	3568.48
CHCHD1	387.607	232.474	345.853	470.791	777.755	261.449	349.698	507.955	388.684	435.325	299.714	313.933	219.014	258.148	274.17	400.4	356.508
CYP2A13	128.493	103.351	104.431	160.79	328.782	154.059	162.075	157.304	114.905	146.518	141.258	101.476	104.826	175.137	124.067	129.236	127.656
NPY5R	129.064	97.021	123.351	172.144	179.346	122.605	147.127	143.357	108.244	143.424	129.806	113.968	99.3598	146.599	125.107	134.91	115.993
RAB5C	2471.02	2085.83	2832.18	3332.31	4860.81	2610.76	2618.59	3444.18	2845.56	2920.05	2178.17	1744.86	893.812	1984.51	2205.82	3042.41	3051.79
OR3A2	142.766	100.006	118.733	162.452	158.682	132.331	147.933	150.512	127.738	140.707	143.898	98.5788	93.899	147.441	118.819	126.919	111.325
NPHS2	168.514	127.596	140.083	199.869	232.189	163.889	169.405	217.161	169.99	161.518	146.033	131.481	103.512	158.763	149.374	187.06	154.876
KRT24	144.697	110.767	131.472	156.01	198.896	185.459	167.769	174.168	149.952	154.598	151.862	108.78	104.812	144.551	134.574	146.8	129.809
TOE1	164.712	167.888	166.985	218.208	382.445	175.274	168.042	226.42	168.776	235.111	177.822	139.967	119.18	180.909	156.091	202.687	151.998
BCOR	348.832	418.941	624.875	1028.97	1064.96	642.19	381.675	847.563	409.634	736.103	962.859	583.569	381.739	793.658	579.826	912.995	1111.52
CDK7	844.857	738.957	1096.52	1258.37	1784.61	707.841	1021.93	1569.01	1072.14	1168.52	645.031	803.68	527.87	838.744	847.619	1032.57	959.851
PRTN3	148.001	223.651	145.729	253.938	235.257	246.92	556.786	245.186	257.697	190.591	176.308	206.24	169.643	191.11	173.514	193.412	541.757
GLMN	376.31	283.341	269.812	349.892	497.69	271.933	232.045	410.8	294.665	358.427	356.87	266.561	221.277	420.707	296.63	380.843	305.18
MTM1	637.905	824.589	928.764	1293.94	1351.64	1203.49	741.245	1357.11	859.039	721.915	867.081	641.224	439.219	781.824	598.246	767.087	776.049
IL9	135.677	108.654	115.188	132.484	163.047	141.086	126.211	139.149	127.026	137.692	142.275	108.389	92.4515	147.169	106.632	114.173	124.616
EPHX1	654.584	526.315	1946.03	4465.77	3109.94	1415	1847.82	2976.13	1893.43	2474.6	1890.65	1610.3	825.728	1807.61	3091.07	1893.02	2670.86
TAAR8	170.173	127.423	143.36	175.755	229.82	155.244	183.357	185.36	143.031	155.433	171.634	112.059	99.0066	176.598	126.55	181.025	140.852
SH3BP5L	781.757	536.606	982.713	1225.9	1318.65	1090.72	1090.04	1195.55	1206.21	810.699	734.626	606.221	739.249	1496.45	730.427	661.181	1019.84
BCL2	313.258	258.171	325.364	525.016	613.845	530.157	295.138	545.968	339.697	336.751	391.12	324.312	318.716	660.919	361.494	493.999	469.114
ACAD10	262.682	240.551	284.252	474.639	549.746	283.553	322.44	594.685	385.043	447.485	330.101	308.32	247.034	333.32	485.057	399.704	344.827
OR5H1	139.308	116.542	134	148.031	147.806	151.871	132.432	143.383	136.376	126.947	148.765	104.423	106.514	121.178	118.98	152.88	112.336
ANAPC7	303.521	398.793	319.588	665.657	875.196	502.896	446.252	475.878	388.008	407.74	323.057	318.946	181.708	352.419	293.002	325.531	287.599
MTMR14	1129.01	1263	1633.5	1866.61	2208.51	1450.5	1254.38	2081.65	1783.13	1613.86	1222.6	840.48	673.815	1304.45	1142.78	1965.78	1390.22
SNRPG	13241.5	7641.73	14012.6	16074	25686.7	14358.7	13010.7	18307.5	14064.5	11914	9346.05	9563.4	7728.99	12576	7484.79	13896.4	10640.7
EGR4	131.614	100.101	98.0558	143.237	155.929	154.543	145.114	151.07	116.534	139.027	137.438	100.251	103.02	132.158	139.911	137.742	121.528
CHST10	375.775	338.745	528.421	761.018	740.299	543.009	563.472	609.942	603.192	558.444	641.662	367.544	384.082	798.41	502.359	401.258	730.338
CSF1	212.317	137.782	160.261	261.518	253.965	217.618	188.468	209.938	158.816	209.216	195.591	130.688	115.629	193.901	139.378	207.522	161.918
PTGER1	787.972	626.62	183.723	293.483	812.792	407.899	321.5	350.149	251.974	489.599	371.889	411.522	293.867	286.829	479.513	241.358	513.868
PHACTR4	886.21	873.668	1119.78	1630.02	2239.87	1500.36	1004.15	1970.07	1352.17	1395.8	1606.96	899.63	697.369	1260.49	1215.06	1421.12	1292.99
CETP	1049.15	572.234	393.295	507.41	509.327	1261.87	281.173	493.751	637.143	881.274	1245.21	834.634	315.912	1166.19	1111.52	611.777	1026.09
SIGLEC5	162.715	236.406	352.151	208.91	357.072	318.838	367.348	390.192	190.236	275.426	174.813	161.16	152.764	209.739	170.619	333.029	193.776
RUFY3	276.74	221.122	284.78	443.495	619.924	303.941	316.771	491.334	315.534	443.654	340.477	316.35	216.677	387.075	418.267	455.362	497.966
ZNF552	181.406	132.703	144.597	200.648	268.204	172.109	177.195	182.8	170.763	188.594	161.058	130.676	122.096	167.106	159.525	177.27	131.601
PPP1R14D	192.125	152.893	147.548	219.457	340.368	213.902	212.094	238.679	179.647	223.926	188.766	151.341	125.54	204.396	178.948	213.246	190.182
VGF	142.4	125.332	124.361	148.629	217.75	157.922	187.829	195.599	150.836	155.071	182.535	104.242	81.3613	182.458	120.461	195.474	200.258
ADAM9	654.772	595.628	467.665	897.192	977.644	762.13	695.336	960.142	886.919	834.3	588.187	623.668	535.915	656.136	593.702	822.691	978.435
ABHD12	863.221	462.764	1051.54	1214.33	1362.54	755.729	783.887	1068.82	1021.64	1185.84	779.331	753.75	455.174	652.5	882.348	934.526	1017.41
PAPOLA	1595.32	1932.89	1519.67	2362.72	4902.96	1095.03	735.427	3378.72	1306.92	1884.6	1721.08	1759.72	1256.49	1404.35	1536.01	2498.28	1516.57
CLEC4F	142.677	104.688	198.977	219.983	267.114	147.093	159.272	165.688	162.614	187.064	225.357	130.835	238.632	255.848	220.591	154.944	206.066
RAD9B	141.655	107.466	116.787	150.52	178.939	154.214	165.156	154.286	122.193	138.951	155.446	103.987	87.8008	144.789	112.896	120.617	117.991
ZC3H10	427.584	318.027	538.136	979.103	959.818	541.145	564.41	1014.41	501.733	551.129	372.083	446.397	406.625	482.1	465.417	363.996	539.867
ATG10	367.675	225.683	356.768	609.306	561.494	478.113	434.285	497.432	573.738	376.875	392.204	332.13	221.613	425.029	331.389	288.594	559.78
LHX9	119.237	94.5046	106.234	167.44	151.174	141.114	141.849	142.933	110.688	160.206	125.665	101.001	91.3068	127.906	113.14	129.762	111.268
MATN2	378.084	781.949	991.66	1253.68	1381.85	1500.1	644.139	1868.4	991.995	938.967	1183.02	1398.87	973.956	1126.4	897.795	1306.05	1038.73
AKAP7	398.467	377.269	393.451	472.531	545.38	419.745	454.489	511.494	374.379	354.254	388.891	369.968	282.371	493.71	384.153	360.475	365.979
LMNB2	2527.81	1991.32	1573.16	2329.55	3889.95	2096.84	2005.74	1933.32	2548.06	1907.6	1859.67	1100.38	923.97	1755.62	1102.51	1969.14	1780.57
PDE9A	206.293	203.355	220.155	344.913	409.941	252.317	268.438	339.595	320.731	322.465	417.656	267.119	212.531	407.428	260.812	274.956	405.83
MAP2K3	228.657	264.63	165.708	307.413	467.411	236.447	261.515	228.723	221.681	266.044	201.34	142.415	126.944	201.368	166.781	341.812	200.735
PCYT1B	137.591	103.126	114.692	142.084	181.631	131.352	144.753	143.019	124.482	148.712	158.738	112.611	107.787	167.331	135.73	132.816	138.916
FKBP5	8582.69	10613.8	8889.88	3077.14	2725.91	12633.1	10055	16881.6	11972.9	1311.08	7458.57	9418.27	3427.13	10286.8	4328.56	20241.8	17605.7
POP5	793.487	483.184	1127.41	1751.78	1996.42	867.109	1363.36	1118.64	1224.48	746.442	778.401	523.252	601.512	797.803	684.619	714.333	550.745
PAPPA2	142.343	106.347	109.009	138.307	165.124	137.217	144.004	144.38	129.448	143.91	142.179	103.844	93.8787	145.551	106.244	120.074	112.951
RBM12	778.956	968.555	899.024	1589.71	2400.47	1167.82	910.893	1499.34	1014.28	1252.96	1051.62	676.062	600.061	1141.4	820.155	1181.06	956.424
SUMF1	1158.49	1036.48	1912.46	1981.01	2712.94	1297.56	1850.19	2074.7	2136.49	1934.41	1586.21	1049.42	710.836	1470.63	1520.4	1550.09	1711.84
RDH16	164.526	108.532	154.986	217.441	305.894	196.829	168.324	240.845	153.886	149.226	166.358	121.355	151.124	212.203	168.313	135.579	157.815
MYOM2	542.846	322.124	282.977	920.197	1259.59	454.298	573.811	690.409	825.087	772.254	603.628	397.473	1136.03	993.511	745.162	174.088	724.899
CCT3	2467.43	2041.22	2076.53	3430.17	4591.69	2665.14	2386.82	2310.58	2376.06	1814.57	1466.06	1255.62	947.843	2009.43	1322.7	2205.31	2032.67
NANOS1	131.546	105.606	103.073	147.196	190.603	144.898	134.943	148.44	119.089	151.765	144.845	100.694	99.0614	139.093	120.565	139.333	126.817
ZNF572	129.259	118.014	137.623	187.028	202.756	154.229	154.831	181.495	135.667	144.767	151.186	144.936	120.575	147.877	161.709	137.562	123.695
BNC2	399.703	458.882	452.269	612.284	813.309	586.208	402.412	774.964	462.079	603.928	622.83	556.132	368.175	663.325	612.37	557.909	685.732
EFTUD2	3249.39	2689.59	2819.9	3876.88	5190.86	2915.97	2822.25	3480.3	3300.72	3040.48	2386.92	1758.01	1461.1	3134.19	2247.96	2676.63	2719.05
CIC	630.868	397.838	609.053	988.953	1232.02	757.427	709.837	968.447	863.111	1150.63	744.343	516.479	376.634	776.182	624.23	754.378	910.573
NENF	3234.35	1777.25	4174.86	4051.16	8021.33	3780.5	4473.33	6191.49	6145.68	4990.34	3958.53	3594.02	3372.81	3957.84	4585.08	4499.59	5787.84
PALMD	182.738	120.433	146.526	180.56	218.213	159.058	141.127	183.907	123.111	163.527	166.553	124.785	110.836	181.768	130.764	170.561	124.956
PDE4DIP	157.162	121.152	118.127	172.474	215.072	172.594	172.915	191.644	159.183	164.511	149.609	120.138	103.646	150.388	134.614	137.444	132.573
MRPL55	1592.98	653.891	1429.96	1934.43	2510.91	1753.75	1391.84	2010.82	1867.87	1500.09	1299.76	1040.46	960.631	1562.95	1276.47	1211.55	1562.38
ATP6V0A4	159.58	112.363	126.544	188.254	187.816	156.013	157.276	158.33	175.907	159.593	143.292	125.283	101.334	144.657	122.658	142.244	128.784
ZDHHC16	2101.13	1146.48	3382.72	4057.78	4163.88	3329.62	2916.22	3854.59	3661.63	2067.38	1579.15	1616.81	1298.16	2257.44	1686.58	2146.04	2025.14
OLFM4	138.297	176.912	126.438	312.78	328.961	168.438	424.043	178.612	169.6	113.306	133.576	128.875	123.221	119.767	115.981	530.893	107.348
LYPD3	163.53	132.74	127.755	205.025	268.548	205.636	193.889	179.962	178.11	299.214	168.075	128.683	128.561	209.283	168.944	204.368	160.457
DLX4	151.266	111.856	117.169	161.81	175.142	151.431	177.494	162.593	135.66	143.694	143.535	114.121	97.6233	140.594	130.688	129.664	116.818
MPPED2	133.837	83.805	112.216	131.566	145.01	113.706	116.258	151.54	108.976	148.786	137.974	95.1315	101.855	128.574	124.157	101.758	104.137
SFXN4	1362.66	926.806	975.986	1229.25	2379.48	903.746	887.624	1081.75	1082.44	957.963	863.607	842.696	673.288	1000.84	997.045	1294.04	844.193
USP21	386.764	302.498	563.559	921.511	1057.04	661.805	556.391	744.624	545.787	487.915	496.007	368.339	351.282	693.675	498.575	417.741	549.624
SLC35B4	246.855	316.412	266.487	422.589	612.289	349.085	295.518	502.145	321.737	284.203	233.891	315.187	224.118	326.211	241.74	271.021	348.655
APOE	9690.33	9866.08	10912.5	60188.2	9903.94	15173.7	3091.29	14805.4	9874.53	5292.18	6351.36	10765.5	3389.71	10723.4	9887.37	13257.2	7618.87
PGBD5	232.433	137.166	205.26	375.151	285.388	258.849	254.962	272.245	178.178	329.976	190.651	145.277	151.999	185.03	177.069	191.79	292.994
LRRN3	147.508	170.556	163.835	322.567	567.842	180.894	160.105	349.686	212.579	333.042	300.395	222.666	188.297	194.151	419.51	230.468	270.924
PAK3	139.266	112.314	97.7157	166.181	184.875	158.833	157.136	155.311	134.735	161.283	164.073	120.689	105.266	147.951	134.723	153.312	131.93
UTRN	483.392	537.409	430.363	677.625	828.028	805	485.013	756.415	517.617	940.268	648.246	331.945	327.046	498.171	423.043	623.97	457.575
KIF14	160.214	212.917	149.122	173.363	244.758	166.583	181.828	192.828	263.266	177.632	175.962	212.936	137.171	211.301	180.959	239.365	163.513
TMEM92	150.072	111.741	164.739	182.438	220.123	158.973	178.395	177.06	163.158	150.376	165.641	106.538	112.731	143.087	129.594	154.651	111.907
ZAN	134.135	103.395	114.853	161.693	191.036	138.22	154.985	172.449	130.088	149.443	137.446	112.126	100.659	167.713	122.794	145.003	128.194
RHOB	1071.88	1102.01	518.268	533.281	1077.02	585.567	462.247	3198.79	809.069	1667.51	2099.07	1507.09	647.209	1006.16	1627.89	4372.25	1520.8
NUS1	150.573	126.419	131.761	169.345	233.712	174.983	148.878	205.63	127.442	176.612	170.948	117.527	102.023	145.631	134.202	171.602	132.4
SNAPC2	1255.06	724.762	1247.6	1746.29	1856.33	1164.35	1203	1378.23	1393.9	1149.17	698.11	616.966	473.044	1067.16	774.921	742.465	1085.2
RGS5	180.403	498.711	233.884	249.056	698.437	240.07	211.046	649.407	214.245	706.833	793.286	592.88	246.843	538.884	1703.9	681.471	742.42
OXCT1	410.743	421.819	430.723	457.418	601.736	313.325	341.017	457.523	452.43	357.404	316.933	273.288	226.656	344.881	356.072	490.17	397.541
FBXL6	764.397	580.661	833.265	1001.73	1058.04	899.202	734.057	799.511	751.316	615.005	588.394	506.016	362.27	862.275	614.101	665.924	758.67
USP29	135.3	106.243	115.489	134.804	175.957	153.342	147.964	163.815	127.435	119.4	121.148	100.84	106.051	125.647	124.071	128.512	112.847
FOXA3	166.11	183.972	126.687	208.379	351.746	167.448	176.809	193.451	162.745	168.302	164.407	115.211	119.175	157.529	154.501	176.208	190.004
MAGI1	163.845	160.352	180.851	315.365	332.361	268.138	206.785	303.015	222.671	305.355	229.325	148.995	136.525	263.961	166.015	255.909	297.538
OR7G2	135.974	119.965	133.216	165.904	174.279	114.047	140.489	186.241	137.917	158.443	136.964	106.602	108.367	170.563	114.744	127.918	147.512
COASY	1940.27	1456.51	2037.55	2375.56	3467.87	1877.02	1816.73	2712.12	2196.84	1928.54	1442.4	1219.12	960.237	1876.31	1625.91	1669.86	1868.79
DMBT1	15315.1	34505.4	3088.32	6202.96	26571.5	5057.67	7450.93	13996.9	6109.15	14362.1	7183.21	13808.5	2835.21	9244.96	9396.57	32803.4	4417.59
PTGER3	150.244	108.706	109.356	149.523	185.794	141.874	150.8	148.696	126.845	154.966	148.977	112.689	101.217	143.148	125.454	129.145	133.147
AP1M1	2652.07	1986.44	2494.83	2708.01	5711.46	2848.72	2891.89	3791.84	3920.59	3118.64	2561.22	1979.4	1430.82	2379.91	2153.68	2346.86	2996.34
KLK8	132.703	102.044	117.421	149.736	156.153	152.139	152.163	138.405	112.576	147.309	129.004	106.878	92.9642	139.34	120.598	124.764	131.075
DDX19B	2860.35	2400.59	2512.97	2860.55	4263.53	2750.76	2648.47	2725.34	3094.51	3049.14	2305.24	1771.66	1459.08	2692.34	1862.27	2483.15	2674.32
RNF141	298.577	321.892	370.238	491.958	773.474	318.108	368.641	765.395	412	440.521	305.108	327.884	226.763	356.542	435.868	391.297	340.549
IRF2	152.471	117.222	107.936	164.048	183.505	148.544	170.222	153.312	119.586	133.202	130.453	97.2858	101.236	167.526	131.459	120.799	103.886
ATRX	138.719	108.268	111.495	157.518	185.112	139.879	149.967	155.943	129.196	139.044	152.194	112.759	94.3102	145.941	126.584	154.569	121.436
NHLRC2	412.521	283.822	323.417	465.17	386.604	482.714	423.531	435.547	396.365	375.307	306.402	232.966	223.736	390.02	271.101	426.935	412.816
PGK1	1340.8	1924.07	1308.55	1406.08	2666.77	828.667	750.761	2532.64	1165	1942.23	1333.12	1285.73	499.233	916.553	1056.1	2104.55	1138.67
ABCC2	169.743	119.864	142.72	201.16	253.886	177.263	181.621	195.051	137.526	173.821	168.481	126.23	147.624	174.07	160.059	163.809	169.388
HELZ	1641.07	1173.9	1691.93	2328.94	3051.34	1979.39	1406.94	3198.57	2015.07	1960.89	2190.99	1312.48	1145.1	2465.86	1728.8	2171.27	2643.21
HIST1H3I	169.964	117.886	144.18	193.598	182.503	161.962	164.386	177.956	165.019	191.691	174.837	122.826	100.507	174.973	164.373	156.718	144.636
IFI30	2877	2185.94	3975.26	4240.31	7070.77	1878.17	2922.64	4115.93	4495.6	5552.29	1867.38	2960.23	811.01	2508.71	2435.1	3576.43	1752.44
CD37	1375.05	930.926	2191.93	2810.52	2470.27	1587.73	1834.79	1780.91	1748.55	1900.63	1120.8	1163.23	567.32	2053.57	1376.8	1762.22	1502.55
ZNF18	775.212	516.388	790.072	860.932	1109.91	749.137	532.591	1177.48	673.956	552.373	600.385	595.6	551.014	833.159	620.87	531.313	583.045
HOXB5	792.96	707.211	1730.05	2134.48	3192.1	1428.9	1679.82	3293.08	2008.53	2705.65	1461.36	955.785	1226.57	1593.7	1771.38	1108.69	1762.75
UBASH3A	140.04	124.994	133.239	214.236	300.411	175.15	161.286	232.522	146.206	203.01	152.68	126.13	122.591	191.95	178.807	148.739	150.409
LRRFIP2	1053.29	1249.99	1281.2	1537.64	1613.78	1553.96	1350.21	1762.07	1516.05	1391.01	1410.79	987.505	919.915	1520.6	1230.65	1482.62	1554.95
ZNF93	358.363	295.727	246.133	331.084	483.455	303.939	340.587	402.466	319.328	475.468	347.897	257.524	225.941	290.439	332.95	443.13	348.781
IL31	120.241	103.662	115.389	154.859	172.082	131.542	150.185	128.24	129.688	131.531	128.907	113.479	96.5333	135.102	104.073	119.697	128.957
TRADD	502.215	558.454	774.232	1328.34	2108.19	849.446	838.716	1084.94	1076.47	928.083	650.973	588.548	502.959	895.275	627.8	832.354	803.517
TREX2	137.087	122.75	112.072	170.207	193.128	144.669	163.125	153.008	119.575	137.165	133.662	115.166	109.983	178.389	113.614	125.598	141.252
HRH4	137.411	103.957	109.08	139.988	165.566	130.907	126.299	155.845	113.67	157.137	131.197	94.932	96.2536	155.539	136.356	139.11	116.048
GPC2	150.562	127.824	146.553	228.022	264.289	161.664	170.368	208.73	171.352	183.069	177.047	132.629	113.652	213.557	153.637	155.524	157.246
EPO	149.755	104.748	130.364	154.714	158.566	125.188	149.705	166.497	153.389	127.691	125.198	111.398	106.698	167.483	107.782	122.737	122.539
RARA	1092.68	1743.47	1994.53	2676.43	3527.11	1481.41	1282.6	2128.93	2366.08	2045.95	3123.64	1003.49	736.833	2611.19	919.294	2645.01	3263.17
SPRR1B	160.03	124.387	120.805	176.843	232.398	153.954	162.415	180.602	148.45	182.399	205.307	118.839	119.474	193.23	144.29	130.755	157.769
CAPSL	190.734	120.081	120.517	185.746	1239.39	155.3	563.096	241.246	201.712	350.294	245.972	220.993	648.754	433.595	258.002	338.448	277.809
KCNJ3	161.476	97.3164	108.657	145.386	171.999	144.13	140.573	148.131	114.939	131.983	142.791	92.2006	97.2944	159.216	117.751	128.414	118.631
SHMT1	726.524	551.945	929.091	1014.12	1009.23	982.732	1124	1346.63	1016.33	843.505	451.16	561.933	295.567	599.056	725.919	635.366	623.658
ZNF551	199.108	138.443	133.125	137.935	205.529	152.857	148.086	168.307	145.555	184.882	160.244	119.641	112.433	142.948	140.651	147.763	127.154
OR51G1	127.786	85.5597	90.6377	149.083	162.658	139.212	136.377	121.756	110.359	111.796	117.004	105.149	92.6639	149.539	104.862	143.945	109.975
POLR2J3	547.667	387.904	407.679	523.251	1486.74	376.332	528.604	1115.45	515.934	1197.87	532.376	432.148	425.574	348.625	914.921	717.132	746.997
WBP11	4833.05	4010.51	4480.22	5879.45	5667.7	5162.39	3344.87	6583.53	3825.77	5195.77	4343.17	2810.88	2549.78	4642.26	3066.49	4384.09	4726.87
DOCK4	143.578	107.894	114.768	160.775	191.772	169.216	149.717	157.139	128.695	169.189	158.686	107.327	89.3371	165.859	141.959	114.64	149.174
TRPS1	160.175	118.347	142.989	189.465	237.237	165.88	188.882	239.516	156.489	197.29	162.952	132.526	110.061	198.415	175.874	184.909	178.051
KLHL12	1423.08	1375.19	1648.61	2537.42	2793.61	1725.67	1419.83	3008.98	1460.57	1384.93	1089.59	1132.84	878.628	1334.17	1330.34	1327.95	1197.15
CPM	148.158	112.383	139.61	167.108	203.749	166.267	184.936	184.195	146.947	147.904	161.663	126.65	108.517	158.363	132.582	137.506	126.048
NEU3	156.423	124.521	130.684	228.078	263.656	177.503	149.527	241.223	161.956	175.535	177.727	149.774	105.262	198.463	127.061	158.109	158.626
PAPOLG	242.037	177.763	212.913	274.841	293.029	289.492	245.406	315.216	236.813	235.37	262.909	185.022	202.19	323.655	233.343	261.749	254.578
GRIK2	151.018	116.605	117	150.575	170.608	144.336	134.769	158.689	130.381	141.221	151.947	112.049	102.002	146.31	124.633	140.662	123.847
POLB	927.985	789.378	1373.16	2266.54	2229.39	1714.35	1184.41	2000.42	1590.3	1752.25	1710.28	1236.53	1125.02	2079.39	1214.45	1959.85	1533.35
ZNF165	378.402	428.566	251.789	467.016	528.428	346.673	287.008	475.788	263.015	439.692	451.042	218.85	231.679	314.482	232.789	366.398	319.134
ZXDA	196.21	124.929	143.345	193.842	265.725	171.814	170.648	209.596	142.556	220.378	163.537	143.183	130.338	160.617	170.62	173.767	171.305
COMMD5	934.074	723.139	734.748	1313.27	1790.81	877.542	963.781	1168.75	1099.34	1033.25	810.953	543.516	380.207	735.577	615.42	937.845	749.828
KIF23	163.157	135.725	146.343	144.868	193.595	148.485	170.823	174.57	224.401	160.607	198.4	123.335	106.081	168.654	143.708	160.763	159.229
HIST1H2BO	118.405	91.9592	102.851	152.089	167.377	123.369	149.949	135.719	109.481	137.17	140.546	94.7137	96.0656	130.369	122.793	130.436	112.878
ZYG11A	139.363	126.016	89.0863	130.883	142.283	127.024	161.186	150.821	111.486	133.9	132.851	99.7082	98.5575	124.949	116.151	115.041	120.805
STMN4	130.276	94.0877	114.776	142.06	172.274	132.143	150.976	125.11	112.899	121.843	136.068	105.652	97.195	146.113	120.064	112.285	98.8403
GNB4	277.752	186.239	174	275.747	444.192	236.39	384.949	272.431	461.921	300.737	211.816	254.37	159.994	212.736	346.715	257.45	333.007
CER1	125.541	93.0503	102.658	143.56	172.203	126.883	138.022	121.206	105.076	125.752	112.644	104.303	84.3375	122.972	106.739	118.708	113.695
ADHFE1	655.063	445.682	1272.3	1875.24	1152.38	1283.99	839.068	2290.26	899.586	765.669	981.908	521.44	759.906	986.201	1279.42	930.031	1103.81
TRDMT1	173.063	188.978	188.78	282.369	396.14	208.937	231.86	251.817	240.053	240.665	263.704	163.819	165.214	244.81	184.312	215.174	198.085
H2AFB3	114.426	81.1324	104.928	131.724	167.457	123.056	127.541	136.052	109.522	112.828	123.949	81.876	86.5872	145.144	109.733	104.34	83.3417
RNPEPL1	228.026	197.007	298.573	441.47	507.392	256.026	323.708	423.718	409.463	372.595	307.085	218.449	150.168	333.017	304.452	333.08	374.935
OR4C12	145.47	109.172	114.858	151.72	202.892	150.226	159.301	149.704	117.312	160.695	171.499	99.2301	111.856	157.693	125.963	148.387	134.628
SNX3	10300.1	10027.9	11803.3	15105.4	27271.6	9595.66	10822.3	18516.5	13334.4	13022.8	10609.5	11141.9	6682.22	8756.9	11449.6	15840.3	12108.6
TSPAN4	2081.71	1160.5	2874.39	2669.79	5123.19	2481.86	2373.24	2771.83	2367.68	1979.74	2171.19	1297.3	983.498	1935.43	2067.51	1601.59	3054.32
CCNL2	257.489	259.559	223.517	442.949	633.575	381.025	438.567	374.376	356.273	415.351	282.993	203.22	162.839	277.516	225.752	298.242	259.618
TRPC3	146.517	157.203	149.74	216.672	234.947	178.225	140.462	230.329	190.256	189.832	203.998	143.258	177.838	191.392	172.475	177.849	158.265
GTPBP3	515.429	427.829	643.936	842.807	1017.19	688.796	521.822	826.329	663.922	487.774	468.459	424.754	346.52	693.914	504.742	416.835	488.591
SGCB	246.401	193.333	195.115	271.314	454.23	195.717	218.862	459.757	208.896	404.374	280.742	228.681	171.446	303.271	352.104	380.241	330.417
PLK3	160.917	152.07	154.526	263.034	284.2	137.802	181.702	243.175	232.454	223.208	209.828	124.628	103.8	231.014	184.278	264.473	187.286
PODXL	1906.4	2231.88	3017	3247.28	4507.29	4029.27	3942.99	4983.89	3255.72	2097.25	4153.61	1412.61	1258.08	2443.13	2750.49	2005.92	2767.66
RNF38	1008.73	1112.71	1136.59	1455.84	2042.72	1523.97	1019.07	1882.18	1225.05	1406.67	1425.32	899.071	735.919	1377.42	1177.14	1202.63	1296.3
HLA-H	20955.7	22738.8	14148	23901.8	38221	18208	11560.7	28036.6	22172.9	30792.8	14544	24107.7	13247.7	27571.4	36339.8	27115.7	29328.9
SNAPC4	1882.64	1766.17	1648.63	2421.08	3949.04	2059.51	2039.89	2938.68	2171.5	2060.84	1731.97	1225.72	1667.7	2726.86	1635.69	1525.21	2100.68
KCNJ13	131.293	106.699	123.373	168.99	180.804	147.359	140.828	149.55	124.776	145.23	157.276	110.561	97.1709	147.689	121.115	149.072	120.154
KLHL17	280.294	163.573	312.094	472.45	459.353	337.632	324.424	398.005	381.928	253.149	244.725	211.965	189.046	443.148	240.75	218.131	328.483
CDC26	2458.38	1846.99	2134.58	3276.55	6242.06	2130.77	1693.84	4909.12	2359.71	2593.33	2564.97	2231.91	1740.23	2587.87	2142.68	3761.52	2818.76
PLRG1	1862.02	1782.12	1819.2	2388.11	3927.65	1623.05	1706.61	2704.74	1809.18	2120.32	1474.15	1269.56	1080.35	1555.03	1417.38	1877.7	1678.75
PRLR	108.27	100.594	104.208	149.838	143.614	112.459	137.738	121.284	125.161	154.236	130.863	93.3471	87.0159	153.359	101.018	127.125	113.413
GCNT1	133.815	105.021	90.8098	136.32	148.484	131.187	139.976	132.785	119.373	120.501	132.026	100.884	96.4106	137.267	114.377	111.228	97.6261
SEMA3B	323.035	408.71	550.036	643.081	1040.98	612.483	501.203	665.749	710.403	646.259	725.858	341.86	337.474	801.505	412.986	603.85	961.042
ZNF567	132.174	100.22	90.7839	145.175	141.733	130.374	134.768	150.879	109.645	142.603	121.258	96.2674	89.0893	160.409	114.786	136.103	115.016
OR2T3	132.036	94.0551	88.4293	122.987	143.675	125.216	130.796	130.282	109.503	114.281	125.101	91.4055	98.7563	142.173	96.6781	136.642	100.552
MSH6	1246.85	1258.95	963.868	1636.24	2260.57	707.951	528.449	2668.33	1407.69	1865.29	1460.47	1172.45	967.096	1536.76	1223.59	2017.48	1754.76
TRIM60	125.719	88.4248	102.014	166.223	141.834	121.987	121.806	118.096	104.495	128.726	125.11	87.2387	79.5311	137.084	98.7907	130.287	115.05
USP5	3748.98	1996.6	3723.63	4677.96	5251.54	3432.35	2929.74	4251.12	3207.48	2665.62	2768.64	2256.02	1526.33	3887.97	2275.42	2199.05	2705.28
GPR174	116.984	106.356	111.957	149.795	167.418	160.342	156.67	146.025	151.35	107.782	160.154	110.085	97.1486	149.722	124.886	115.673	107.396
TMC4	512.648	369.981	605.549	717.507	1195.2	701.005	648.495	716.065	598.827	798.97	533.633	421.208	431.885	623.825	439.297	961.533	716.699
MIER1	483.281	541.311	570.427	809.33	1023.26	711.325	513.652	953.862	536.589	633.089	686.795	559.351	464.492	963.939	614.031	859.922	706.372
POLR2K	195.427	125.186	132.416	220.739	246.955	164.106	185.673	214.713	160.305	224.579	189.282	142.899	123.416	209.644	188.787	195.875	159.916
PRLH	135.507	111.522	118.885	140.733	149.73	215.846	147.728	145.244	132.957	136.433	131.255	89.9849	94.8714	121.681	99.429	151.359	115.129
PPP4R2	140.28	98.9209	102.757	152.494	146.637	134.544	129.067	124.702	129.811	141.066	133.812	104.151	95.3848	130.811	115.69	141.183	120.47
SNRPA1	4929.44	4284.72	3487.63	4321.19	8617.85	3182.39	2564.27	5084.19	3401.97	4004.82	4227.3	2979.85	2902.16	3954.79	2900.93	4565.87	4092.9
COG6	574.661	501.375	574.765	1117.97	1484.93	821.007	710.318	975.425	729.232	670.669	608.108	671.088	483.431	886.672	569.662	655.722	647.063
UBAP1	2976.71	2615.21	2784.9	3367.06	4828.09	3298.81	2811.97	3692.28	2632.42	3678.73	3367.24	1582.45	1214.65	2901.64	1677.23	3823.03	3282.16
BECN1	915.626	1090.76	768.377	957.11	1524.94	934.268	1045.24	1568.02	1163.67	1340.17	802.667	710.654	502.351	666.466	916.068	1323.76	893.969
SEMA4B	1917.8	1665.78	1219.9	1533.83	2488.55	1198.78	1151.49	1390.46	982.918	1802.41	1170.62	720.006	744.862	1520.65	738.363	1965.06	1229.65
TTF1	142.731	103.862	108.859	153.917	198.328	153.43	141.115	169.152	138.164	141.227	137.77	99.049	86.1445	150.901	141.729	124.979	117.319
ZNF441	167.112	125.592	128.673	178.691	199.572	163.297	153.952	169.691	130.502	165.977	143.098	115.76	98.7569	136.318	132.771	137.678	128.341
RSRC1	456.547	427.485	396.445	615.853	891.976	485.888	527.84	642.622	551.883	487.207	373.519	365.411	252.178	391.875	303.671	417.18	442.646
PDPN	2060.38	1347.11	1302.86	1271.5	2044.14	1730.56	1604.78	2328.9	1884.24	1636.59	1187.31	684.645	459.049	1089.03	465.957	1035.3	1299.55
LBR	261.182	514.064	230.169	424.665	510.451	423.861	372.289	414.372	330.962	460.765	293.582	211.492	170.399	278.233	253.168	303.731	294.464
TIMM8B	259.059	149.923	162.008	227.338	374.312	170.025	190.249	290.147	208.053	264.953	186.244	161.72	118.317	193.332	184.263	214.614	184.455
SH3BP5	156.746	159.607	126.452	188.865	299.219	166.198	163.779	187.365	185.769	165.329	162.519	123.779	100.801	154.185	138.668	141.132	154.219
FBXL13	175.684	152.692	140.948	186.112	516.722	187.326	245.169	247.591	157.647	211.333	196.631	136.204	240.469	205.047	183.034	186.865	188.863
P2RY13	258.801	439.343	349.731	318.772	770.14	450.137	470.887	499.848	506.08	478.459	201.468	228.583	161.975	252.229	388.527	565.232	192.478
FGR	3027.63	5016.49	4666.55	4102	4853.6	3545.42	4162.38	5923.06	3791.45	2939.79	2720.1	2246.46	1406.57	3741.23	2199.39	7025.81	3134.73
BYSL	1269.48	886.393	498.129	855.889	1796.55	561.177	786.62	603.435	619.963	909.947	557.038	356.919	288.808	730.176	369.041	800.288	522.615
FCGR2B	169.897	179.494	320.243	375.519	494.93	170.169	225.127	388.897	309.354	286.001	216.304	297.667	128.606	260.474	225.451	255.359	169.623
UBE3A	1256.04	1102.71	1222.85	1807.28	2505.07	1395.11	1154.69	2433.8	1501	1541.3	1491.6	1164.91	994.944	1677.2	1373.24	1635.28	1498.06
LINGO4	175.872	146.176	134.341	192.869	229.33	228.948	192.449	185.984	166.933	176.108	213.577	170.368	153.228	185.545	156.521	148.97	234.063
AQP6	240.311	153.595	158.716	209.656	270.167	187.768	188.056	269.101	172.492	199.581	215.245	126.344	125.544	204.752	192.456	181.449	178.105
LAMB3	508.787	621.017	722.193	862.819	1076.38	834.523	737.583	881.416	583.382	679.629	602.056	401.986	321.544	425.048	342.678	621.697	712.563
COL4A5	666.713	530.726	1039.94	1117.98	1948.49	1417.37	1008.24	1954.98	1178.39	1182.11	1475.14	1115.71	993.466	1913.28	960.661	1443.93	1497.95
BNIPL	206.308	176.969	886.494	1526.83	957.773	448.331	427.639	1287.98	739.042	754.095	565.96	473.245	323.236	707.449	685.929	661.273	417.971
ADAT1	677.878	1080.66	733.047	1494.94	1554.41	1097.73	807.478	1079.87	986.639	810.367	753.92	610.431	352.917	679.917	762.314	742.776	662.852
CSTF1	146.391	125.761	129.916	191.201	224.309	168.569	168.958	182.424	146.904	177.473	144.042	110.309	98.0573	170.002	121.402	147.883	137.964
MRC2	318.629	337.042	333.6	588.149	484.376	435.27	367.27	362.923	350.434	337.286	464.464	288.682	187.876	434.054	397.679	332.442	534.431
GHRH	133.629	105.036	107.198	167.676	157.048	140.33	141.923	126.464	108.971	131.139	133.336	105.657	89.5082	138.635	106.799	125.842	130.088
ZSWIM3	174.864	156.677	183.847	262.647	334.414	213.208	232.472	259.631	198.538	225.455	183.729	153.776	139.451	238.935	179.689	179.834	186.64
SH3BGR	172.1	128.242	150.755	201.51	277.425	168.645	192.017	199.599	159.421	191.721	159.526	140.374	118.298	182.387	168.528	172.613	176.718
ADK	230.474	201.989	168.248	284.916	377.528	294.53	246.905	324.205	247.636	321.343	188.119	155.221	125.285	175.976	167.797	232.59	205.61
ADRA1D	292.251	178.331	192.837	260.983	374.99	219.619	256.214	268.593	179.476	346.571	287.375	176.13	154.115	240.413	257.367	267.625	248.871
DAOA	132.854	98.9909	107.748	124.022	157.892	137.574	149.733	132.295	118.966	134.631	151.404	99.6064	109.592	165.834	101.14	120.603	117.199
ITM2C	1122.16	1381.11	1510.51	3561.2	2752.37	2571.14	2195.73	2483.44	3033	3230.27	2515.45	2717.66	1193.39	4627.19	3372.51	1642.07	2937.21
SERPINF1	875.441	556.035	704.155	842.01	1531.22	563.272	677.679	1225.26	1086.62	879.122	677.931	744.393	640.456	501.888	803.487	816.875	715.733
MRGPRX2	167.306	94.0512	108.252	175.799	191.354	152.259	147.407	186.513	135.389	184.687	150.029	96.1753	117.267	172.567	131.284	146.603	131.298
RN7SK	2852.83	1036.32	1723.45	3891.83	3962.38	3395.85	2100.07	8290.45	2871.03	5250.8	6464.89	2389.33	4242.14	3542.35	2689.9	5912.04	3997.65
STARD13	388.383	454.027	531.073	652.656	971.346	599.049	533.75	1215.84	728.722	745.49	1082.93	469.335	442.989	745.592	663.172	573.53	807.431
CABP1	140.342	104.401	105.247	165.008	180.824	138.215	160.448	159.271	127.071	143.242	140.087	99.1468	105.443	159.494	124.512	132.237	116.57
SCRN2	192.793	149.933	222.246	287.928	410.571	287.279	264.486	281.096	290.99	317.68	318.132	187.593	182.822	360.273	300.364	265.089	346.81
HMBOX1	599.885	356.476	530.337	736.432	975.36	325.861	374.876	1116.94	805.329	706.709	798.37	499.705	444.155	425.238	269.733	950.526	803.222
COL11A1	146.884	118.063	118.666	153.538	172.229	150.496	151.491	160.735	132.535	139.007	138.443	115.711	95.554	174.576	129.949	144.354	161.402
SALL1	139.182	100.811	109.686	139.277	162.898	141.786	166.943	152.892	107.073	119.241	121.264	117.152	82.6689	129.279	110.851	128.287	110.235
HIST2H2BE	529.566	767.551	1030.1	2533.21	1968.91	886.703	708.154	3433.29	882.249	1118.13	904.059	578.613	588.844	547.418	584.005	1469.93	847.714
HIPK3	206.377	253.028	143.664	204.453	258.4	220.381	192.901	252.514	199.782	229.404	210.412	148.961	131.417	212.579	150.129	277.466	200.071
OPN3	499.323	435.568	439.351	860.823	553.177	472.932	463.589	593.237	459.608	544.828	468.366	404.418	143.33	342.122	292.557	507.56	486.272
RFC2	195.276	223.578	153.915	222.792	347.079	185.772	194.542	261.244	193.332	248.372	193.796	131.234	129.59	184.59	180.748	236.891	187.96
DNAL4	2191.85	1593.28	2777.95	3248.03	5458.8	3442.14	2687.35	3865.01	2864.39	2987.52	2237.32	2136.31	3226.63	2571.31	1969.44	2208.6	3009.85
MYH10	6502.58	9833.31	12757.5	21722.9	33548.7	21765.7	16942.8	20962.2	18320.4	21158.2	20978.4	15929.1	21517.4	28187.1	26231.7	21855.6	24765
GALNT10	429.467	367.065	310.147	430.517	713.433	333.956	291.1	514.498	348.243	410.439	269.091	272.391	145.164	234.512	250.799	351.831	282.655
DRD4	345.825	192.218	204.723	326.099	341.287	375.374	235.954	386.094	226.789	311.709	377.6	257.361	267.473	547.066	271.673	272.584	434.784
PAK2	861.395	960.093	658.827	932.46	1699.69	719.507	525.707	1424.36	823.086	1063.26	1039.06	804.083	580.175	701.777	958.343	1307.59	1143.79
GAB1	179.4	140.685	125.655	181.486	233.289	170.363	160.419	248.533	153.828	186.275	158.014	149.554	116.194	165.091	159.487	180.488	152.876
HIST1H2BD	392.708	271.854	747.845	1789.35	2399.77	820.063	441.724	1389.73	621.575	698.549	1176.29	537.805	930.771	573.887	488.703	720.685	769.694
IQCH	140.216	116.471	120.46	157.276	220.673	157.137	174.164	180.64	137.097	153.573	150.117	126.332	146.91	160.298	131.445	137.142	119.065
CTXN1	874.199	411.483	258.483	683.132	5426.91	474.581	2259.46	879.48	954.682	1600.96	799.393	817.702	2270.86	1662.23	777.086	902.223	1074.1
NKPD1	150.202	103.004	121.218	152.617	156.813	140.92	141.76	137.304	132.546	126.118	137.144	98.8773	105.835	137.47	124.934	139.216	114.859
PRB2	135.688	112.099	114.997	124.183	237.197	155.688	133.846	121.618	102.033	129.569	125.854	94.8917	107.18	145.932	147.647	121.843	104.631
FAM47B	136.238	89.2244	109.81	151.192	178.241	129.164	142.587	143.558	106.069	142.276	130.741	115.104	89.3015	133.903	119.669	134.216	107.505
TLL2	118.846	103.504	96.8473	123.68	138.375	113.958	132.49	136.263	103.048	119.272	115.676	89.3843	89.2383	118.923	107.442	113.984	111.761
ITIH1	151.093	121.542	134.304	206.659	227.854	149.416	151.884	213.486	192.308	168.401	155.376	129.383	96.1591	168.416	148.188	156.739	173.367
LY6G5C	152.948	118.56	165.216	235.603	294.709	194.174	174.698	220.545	198.411	200.351	195.347	142.842	139.793	194.865	176.78	172.95	207.047
SAV1	263.274	266.957	160.05	232.119	393.895	179.57	157.976	417.826	169.674	414.954	336.039	188.274	165.68	191.115	266.491	446.516	235.219
PPP2R3A	177.741	139.09	143.958	223.388	279.081	225.248	228.385	221.238	176.558	229.901	196.681	159.51	121.352	207.188	201.947	191.588	174.015
FGF14	137.554	109.853	112.352	167.762	219.899	133.532	163.346	167.598	126.334	185.131	156.633	119.525	143.597	161.687	135.865	127.271	132.891
CPT1A	225.582	148.811	211.881	276.293	415.371	206.037	235.83	387.121	310.113	365.716	208.07	204.638	155.52	244.887	223.854	288.38	307.249
NINJ1	1754.1	2239.94	3008.72	3858.18	5962.38	2977.58	2971.78	4468.45	3068.01	5481.99	2900.5	2470.99	1729.84	2625.01	2604.62	8153.28	2975.64
OR10H1	132.028	94.5728	95.8364	145.021	157.799	129.481	125.443	151.92	109.726	137.403	126.332	98.0519	93.4078	138.341	114.672	112.466	121.069
USP8	193.757	160.291	124.182	150.012	247.35	152.122	178.352	306.569	139.661	255.484	200.091	157.021	130.521	155.293	171.249	275.811	178.473
TBRG1	167.755	174.513	125.448	254.368	264.901	245.473	211.433	214.975	176.714	195.496	171.065	131.028	110.428	171.099	149.815	167.18	143.713
RPL28	542.376	388.526	706.474	918.522	963.915	771.216	602.834	743.889	855.188	588.383	618.858	413.625	266.247	584.244	421.375	409.554	620.745
KCNK1	187.825	162.338	142.564	162.677	267.252	148.692	146.889	238.552	136.445	216.633	174.501	152.074	99.4604	154.718	160.02	316.315	147.717
FUT1	171.649	159.05	216.594	224.656	393.303	186.948	200.098	321.117	209.434	279.534	335.603	129.551	155.389	229.696	197.405	245.888	290.595
ABTB2	231.02	306.149	197.083	296.396	318.022	366.615	236.955	255.184	176.643	259.721	181.185	153.537	152.685	301.524	185.289	292.464	194.61
UBE2MP1	143.681	96.5445	111.432	135.016	167.806	154.309	156.043	152.867	111.224	119.402	146.344	108.987	86.2162	134.666	124.774	137.147	127.94
ZCCHC8	803.929	1003.21	1063.04	1640.42	1590.87	1501.12	1001.42	1776.86	1054.9	1149.56	1136.21	751.924	737.301	1507.76	836.604	1178.82	1506.12
TMEM67	119.427	103.025	97.233	138.952	168.273	145.733	139.358	178.006	121.037	132.681	133.736	115.958	116.465	136.414	133.786	137.098	129.557
TSPAN3	4515.9	6003.73	4307.22	4396.26	8387.14	4192.85	4511.81	7475.77	4152.38	5842.43	3143.66	3332.33	2058.08	2411.49	3798.68	6688.39	3814.81
GSTA4	1169.02	1093.97	1992.87	2899.29	2628.27	1935.43	1598.11	3429.86	1902.03	1275.01	1275.06	1094.33	481.586	1059.6	1663.12	1540.71	1070.08
ARID1A	1648.71	1523.82	1776.69	1714.42	2690.6	2309.12	1692.18	2813.05	1854.76	1428.27	1386.37	1264.51	713.313	2282.63	1469.21	1570.2	1865.25
PLAG1	173.346	127.906	143.693	188.195	272.192	163.975	177.994	269.841	134.499	214.766	185.938	150.19	146.875	184.508	152.483	158.659	166.713
ICOSLG	356.324	234.918	271.989	347.588	574.347	272.811	356.326	359.275	375.344	469.82	271.195	239.648	200.144	374.869	271.644	365.196	360.17
GAGE1	153.367	100.919	114.433	151.39	167.427	140.75	153.923	150.938	121.413	162.237	149.67	104.363	102.246	145.97	116.312	135.962	127.723
PKNOX1	255.238	226.085	274.823	430.282	628.377	287.016	303.984	423.18	329.078	374.154	299.641	204.123	172.239	324.929	322.175	316.513	352.922
TMEM74	138.805	93.3925	95.132	140.016	188.361	141.666	140.022	144.469	120.916	143.525	137.039	91.4228	93.4893	146.96	128.097	113.403	111.356
KIFC2	492.862	320.497	815.145	1054.15	927.719	518.749	714.139	964.393	981.21	651.45	473.425	514.973	429.969	847.812	616.726	740.918	872.7
CPNE6	174.754	101.827	121.024	165.345	179.334	145.744	187.051	140.988	118.104	156.449	148.577	107.849	100.967	159.836	133.731	133.953	126.764
GLIS3	372.224	277.201	317.906	412.896	998.016	373.379	366.249	494.831	275.577	541.903	281.137	281.279	320.42	368.107	307.102	301.296	312.626
TP53BP2	1096.01	1022.16	1091.63	1107.09	1496.47	1443.34	1102.68	1548.32	1031.95	1159.4	1224.54	786.362	507.994	1327.11	809.122	2007.64	1380.51
CLDN10	149.917	157.139	149.464	199.967	590.699	235.309	212.929	174.797	184.94	168.806	143.221	131.852	111.509	210.167	119.958	143.617	135.25
GDPD5	435.556	353.786	823.83	1038.74	1405.74	725.26	637.277	1027.34	1015.11	750.035	1435.38	624.408	577.731	1964.83	735.895	646.691	1141.62
ARHGEF18	4247.21	3182.64	5643.9	4582.85	7063.22	4961.36	4146.65	7774.35	5009.8	5039.5	4495	3216	2819.99	4250.94	3293.62	3901	5618.87
KRTAP6-3	141.961	94.9549	98.314	147.912	173.595	136.292	137.203	150.68	111.255	113.47	136.874	85.3571	96.3837	134.623	113.524	106.384	104.529
PPP2R5C	657.768	802.109	948.431	1136.59	1337.27	1223.99	1005.46	1068.42	952.129	880.621	819.506	670.29	434.088	903.426	533.084	777.834	757.077
KIF3B	915.453	1061.31	977.26	1493.94	2247.16	1547.22	1169.04	1666.78	1364.34	1003.04	1217.51	877.093	769.907	1083.91	804.098	1079.19	1128.83
TANC1	2038.26	2569.56	2405.39	3725.05	4342.98	2685.05	1902.1	3354.71	2707.52	2113.39	2395.98	1616.07	1185.55	2456.64	1949.22	2600.29	2398.54
STAG2	396.547	470.547	471.388	714.502	943.569	504.662	354.832	989.82	471.936	592.42	485.705	484.033	357.68	500.949	567.313	750.892	527.625
STYK1	127.491	83.0356	95.1137	120.182	125.209	128.796	136.482	122.17	91.355	115.734	131.136	92.6187	83.0858	128.299	107.634	103.291	110.344
LETMD1	908.539	615.032	1222.81	1539.06	1402.76	1420.16	1094.03	1509.5	1246.16	1141.37	875.849	928.576	798.765	1232.42	977.738	833.203	1107.4
P2RX2	157.155	113.966	175.576	198.974	279.757	167.709	192.208	333.018	160.428	239.974	248.886	183.53	201.002	235.88	213.345	218.737	227.608
NEK3	220.376	161.135	202.553	229.598	374.22	193.817	204.228	321.735	222.593	270.292	231.379	196.948	198.009	212.417	269.49	197.165	226.631
GCDH	548.279	308.774	599.045	812.327	742.316	537.605	498.884	768.358	552.955	419.039	357.611	310.17	265.108	451.509	373.858	482.107	481.865
PDE3A	193.121	104.241	115.317	155.053	220.542	144.737	145.014	142.127	123.868	179.861	145.865	117.93	101.264	179.447	161.529	149.416	184.514
MIOX	150.655	107.741	99.3101	130.329	164.77	133.333	131.685	142.481	130.289	132.976	132.753	113.495	97.6513	129.877	113.174	130.405	115.075
TRIM14	152.012	142.017	141.864	198.212	264.85	164.695	182.436	190.736	159.907	171.542	152.079	140.611	122.932	172.966	141.526	159.985	143.275
KRTAP5-6	146.589	96.058	102.443	135.751	155.413	136.693	128.459	136.644	121.824	139.364	139.76	98.3487	98.9252	136.288	113.118	125.665	99.1874
ITIH5	13526.9	12054.1	13346.5	12542.3	16824.6	13360.2	12374.2	16597	16156.9	13003.7	15162	12405.1	13217.3	11614.8	13189.3	15516.6	15195.8
NUP93	2362.75	1903.87	2049.69	2873.18	3397.84	2223.13	1935.5	2248.27	1881.88	1896.37	2087.04	1329.8	973.982	2442.53	1372.15	1483.46	1566.81
HSD11B1L	253.389	171.82	285.196	433.185	623.203	309.108	422.536	338.595	355.731	350.987	296.265	246.105	214.82	364.71	279.93	241.685	288.074
ALDOA	5378.08	4960.07	5701.95	6544.99	8113.64	6235.95	6361.86	6067.37	5635.77	5540.71	3106.41	3642.19	2071.56	3756.59	3410.05	4386.48	4584.63
CHCHD4	1256.75	896.633	962.018	1308.47	2524.6	1054.77	1213.04	1616.97	1285.52	1001.94	934.837	689.293	676.122	1579.5	832.701	761.584	1248.41
ELOVL5	1243.62	1252.37	571.951	871.986	1566.24	465.055	299.211	1834.62	574.678	1263.53	896.85	941.978	394.438	460.518	719.701	1624.28	669.873
CNOT2	2537.27	3047.22	3017.31	4493.74	6271.57	3553.38	2872.94	4206.75	3440.71	3652.01	3517.87	1761.04	1916.64	4017.55	2536.1	3237.44	3458.99
ZNF593	1928.77	788.118	1142.16	1538	3343.95	1056.18	1365.86	1813.61	1458.21	1682.6	886.365	721.143	608.104	1127.08	653.915	1335.5	1244.51
DNAJB4	152.212	120.615	106.317	147.776	188.195	156.929	156.116	217.026	119.474	178.026	166.709	99.6049	93.0376	153.175	133.423	184.958	149.226
CD53	779.425	1415.56	1280.19	1062.48	2189.32	818.151	1069.8	1953.39	1259.8	1397.63	707.568	971.324	447.005	804.005	1047.14	2686.75	658.67
EPS15L1	379.981	255.461	334.793	571.806	642.351	444.884	422.344	444.864	387.513	376.188	397.889	260.693	227.054	444.951	341.16	400.601	500.103
SYCP1	133.644	100.228	108.885	137.266	166.001	132.678	150.228	131.391	119.238	115.093	118.729	89.9409	96.3397	116.195	110.461	117.255	95.2049
VN1R1	140.979	131.429	113.463	164.087	179.801	143.749	138.525	174.08	122.704	165.781	148.406	115.835	95.3366	139.379	123.617	137.164	132.809
C1D	145.314	111.561	105.555	144.739	187.889	164.222	161.523	159.931	128.796	143.666	156.647	113.629	92.0319	150.922	123.4	146.169	129.898
LDOC1	946.659	629.46	924.683	1973.25	1876.02	1227.5	1400.44	1113.57	1188.28	1132.89	1186.14	1223.43	1021.21	1728.35	1723.36	963.438	1593.08
SLC6A15	158.601	131.813	129.596	156.128	194.067	174.77	164.105	163.488	143.618	158.323	155.632	111.667	106.639	142.366	140.221	144.569	128.569
GAB2	590.77	463.143	621.72	583.935	1117.56	510.358	551.912	933.294	702.78	900.646	587.061	400.245	291.439	553.132	661.577	723.566	639.022
SLC6A11	150.629	123.274	116.698	157.865	200.301	178.007	157.67	164.171	140.176	186.389	160.57	127.823	117.422	163.813	146.689	150.668	161.487
DEK	754.855	986.933	559.065	772.25	1572.42	417.371	373.332	1760.5	513.583	1251.63	1037.36	904.37	570.723	609.497	824.005	1356.84	797.507
MAGEA1	148.818	102.787	96.674	148.859	184.493	143.888	144.944	143.742	137.13	137.617	136.579	101.774	84.3413	143.992	117.771	136.043	118.082
ADAM7	173.816	132.184	133.279	188.414	313.513	206.081	175.841	263.788	141.074	224.389	194.517	191.306	132.409	229.636	165.63	206.341	177.125
GRTP1	257.664	196.47	366.734	584.39	623.837	639.856	649.488	713.511	505.593	515.311	384.162	324.631	358.813	481.187	387.266	383.932	527.317
HAP1	157.264	105.148	103.208	151.074	190.119	147.299	145.185	146.171	132.51	173.731	161.756	107.921	115.86	172.107	126.499	134.985	131.995
KCNK17	331.187	311.251	677.932	1802.56	2177.57	818.491	499.943	1788.9	969.094	728.752	1605.9	515.671	231.795	1326.16	839.877	871.441	1169.48
VILL	279.423	162.285	342.922	486.596	795.451	371.777	415.104	443.563	366.832	290.238	303.42	261.528	296.608	502.486	338.571	339.568	320.193
TERF1	241.204	138.568	180.207	233.143	383.04	175.639	167.17	383.049	193.891	253.217	234.808	192.286	164.396	189.085	232.216	281.384	262.313
IPO7	764.032	662.133	460.163	905.704	838.194	785.924	681.806	758.678	430.509	692.623	422.416	395.566	245.896	422.391	392.258	758.08	403.052
SLC24A5	127.036	112.053	99.7705	131.486	181.931	140.863	145.799	133.44	116.695	136.749	137.806	89.2844	89.5135	126.632	100.073	114.447	108.547
TEX9	131.401	108.869	112.275	136.12	162.798	134.509	150.42	139.129	116.482	142.258	125.185	95.8418	105.633	137.857	112.645	116.506	104.726
DCAKD	2368.39	1305.05	2102.55	3378.69	4627.11	2970.31	2844.59	3697.91	2973.14	3104.43	2875.85	2753.51	2642.14	3186.15	2625.04	2674.72	2696.45
CORO7	901.698	685.523	1201.59	1096.36	1425.47	1038.2	936.713	1394.29	1242.69	1039.74	1008.74	714.046	659.769	1638.67	927.012	1090.68	1390.59
PROX1	156.975	86.9029	114.335	229.79	394.674	141.081	165.973	202.506	205.103	221.961	161.063	134.943	116.368	137.29	146.409	146.313	178.322
NUDT17	166.934	124.85	150.808	187.297	208.815	186.53	180.349	203.401	171.84	170.685	174.188	142.345	131.073	189.254	173.984	169.727	151.495
CYB5R1	1830.6	1392.76	2309.4	2508.08	3720.42	1628.43	2181.26	3629.55	2615.72	2529.86	1616.09	1558.29	1053.64	1895.27	2162.5	2053.48	1982.41
VAPA	202.491	317.528	235.341	363.394	446.106	249.924	296.547	444.779	276.951	408.579	372.877	173.841	159.641	241.78	221.744	396.225	246.711
WFDC11	152.308	108.582	103.367	138.786	151.575	128.418	129.871	168.964	128.123	142.511	139.796	94.7165	90.0527	150.92	103.919	106.332	120.551
FECH	318.02	236.801	285.801	392.242	436.524	403.92	269.561	435.515	431.943	360.2	359.454	287.645	195.731	310.339	267.192	303.474	277.659
ANKS1A	2684.31	3011.01	4348.82	4176.3	4925.06	4624.33	3535.13	8338.76	5326.88	3999.14	5216.08	3642.24	2065.83	5443.78	3019.93	3993.02	6106.22
MTRF1	183.252	161.565	174.892	280.813	274.89	194.909	200.805	293.146	220.436	219.897	195.845	221.312	156.345	217.62	217.472	261.942	200.068
OR11G2	167.118	99.4481	132.679	169.572	194.411	171.248	187.859	155.837	167.231	185.379	163.827	110.569	107.209	167.219	140.541	166.564	156.047
SYAP1	655.892	517.631	568.219	655.53	1613.42	511.045	914.807	1063.35	859.374	855.47	751.813	589.18	418.496	597.248	811.959	1157.46	840.053
TMEM53	237.188	172.38	333.113	345.934	439.838	276.386	324.462	352.969	333.632	404.917	228.751	185.343	152.459	277.215	250.705	305.677	206.63
DAG1	2680.5	1842.9	3101.53	4584.03	5860.86	4102.43	4204.94	4341.18	3734.71	3256.18	3399.92	1738.42	1325.1	3355.41	2849.59	2540.8	3678.06
OR5H2	120.749	102.255	113.539	144.463	143.069	130.464	138.085	136.363	115.249	151.725	146.328	98.9006	96.5524	133.101	113.147	124	110.568
KBTBD4	206.419	163.475	146.984	237.072	303.56	211.965	188.287	229.225	189.201	241.721	208.307	122.853	120.461	198.439	158.239	181.029	177.773
LAMA2	2124.44	1399.21	3810.76	3189.67	3455.22	5298.11	4100.96	5755.98	4683.08	1717.39	1916.15	1325.9	1245.68	1854.17	1980.56	2628.08	1990.29
GPS1	1533.87	999.852	1494.01	1766.46	2634.17	1778.34	1770.8	1864.67	1922.62	1543.77	1402.81	1043.43	926.915	1763.26	1219.71	1187.66	1684.14
SGPL1	480.226	364.719	330.62	468.746	765.608	387.606	442.396	359.308	475.564	375.083	392.344	274.09	239.189	445.492	363.853	388.449	385.579
GAP43	159.021	105.652	126.158	168.659	180.038	170	164.984	186.887	142.387	173.213	169.779	122.622	97.8588	169.686	151.309	153.011	156.607
USP43	122.656	98.7828	117.703	160.638	202.319	153.18	164.528	160.104	123.272	141.851	150.264	105.932	105.287	155.196	116.309	161.922	132.971
INSIG1	321.66	338.507	184.804	281.923	651.029	251.796	210.154	244.068	306.822	749.867	220.504	149.115	106.328	182.171	218.585	251.157	188.514
MYH11	8971.98	7336.35	5153.26	15989.7	22998.3	8923.99	11151.7	7240.47	6438.82	16454.2	8425.52	8608.94	9336.53	20361.3	18526.9	7027.93	15210.7
MTRR	703.167	516.561	1061.91	509.558	1102.16	345.027	589.423	942.658	445.782	778.693	771.188	444.859	378.519	789.59	380.799	695.176	694.183
PDIA6	1781.15	1867.68	1958.84	3084.5	3208.09	1787.4	2137.34	1856.32	2270.57	1288.01	878.424	1155.4	296.002	891.49	959.806	1172.67	1215.86
CKM	116.427	98.3352	111.4	132.986	147.984	131.545	136.601	125.308	106.201	126.359	136.617	105.615	93.9422	118.915	98.4714	130.875	120.958
ZNF620	146.428	110.056	100.844	162.597	170.68	145.931	157.578	173.697	135.084	133.243	130.839	104.894	112.851	142.336	130.478	134.589	127.868
WFDC10B	181.833	110.443	138.183	198.316	219.68	158.809	164.539	205.205	139.436	152.782	160.87	124.173	104.084	172.806	142.049	140.794	138.415
NAT10	3528.08	2503.26	2068.84	2935.66	4729.68	2683.27	2189.3	2664.14	2282.84	2338.99	1635.71	1323.84	1353.82	2686.24	1629.95	2121.72	1982.02
IFNA7	151.937	109.395	137.567	181.376	216.69	136.047	155.21	175.727	127.789	157.189	143.761	124.435	105.074	157.399	141.698	130.431	137.004
OTOS	137.527	97.1838	90.5383	145.694	138.964	125.316	128.208	153.173	108.673	136.737	134.889	87.4257	78.1439	135.266	101.835	118.34	107.241
SNX6	732.712	627.764	758.961	872.917	1184.88	866.063	906.278	1000.35	1002.71	873.055	717.157	536.06	524.754	1131.15	742.608	837.376	868.579
RNASE11	144.46	113.255	120.133	143.894	188.922	144.71	160.445	137.835	135.842	157.294	150.149	99.1158	92.5865	147.154	122.646	117.829	129.499
NRG4	130.846	117.189	106.095	148.381	245.951	154.79	159.605	143.157	130.885	155.119	142.403	110.726	190.278	169.497	120.8	145.954	142.606
RPS6KA3	242.148	285.356	225.291	311.023	518.506	223.037	295.271	494.048	305.228	460.01	283.101	247.499	170.601	267.368	347.657	455.304	360.443
ZDHHC23	171.983	142.882	198.06	220.642	384.161	170.949	223.418	299.868	202.88	215.794	174.364	191.33	155.507	187.137	172.91	255.012	207.896
SCYL1	2334.19	2190.9	1905.61	2363.85	4061.35	2261.19	2180.43	3338.78	2515.17	2946.63	2248.83	1481.15	1150.12	1987.67	1830.92	3104.07	2783.97
MCM3AP	1923.08	1568.66	2031.45	2462.68	3344.78	2031.67	1812.52	3280.15	2370.61	2450.85	2047.21	1478.31	1169.04	2416.11	2049.8	2430.93	2574.48
LCE3D	131.77	93.7301	111.593	157.861	179.575	157.33	130.142	149.097	116.538	108.127	143.177	89.5824	87.3345	153.234	130.654	136.601	129.562
SPRR2G	161.418	111.957	112.515	148.328	170.274	165.059	169.72	165.772	149.18	176.091	147.92	116.531	114.887	145.578	141.197	163.95	120.422
HCN4	224.438	151.104	143.788	194.439	212.13	209.66	266.983	184.331	197.243	231.181	204.985	134.194	122.221	185.142	213.441	162.123	189.22
THAP1	205.05	220.169	161.944	256.282	362.205	216.313	196.644	308.948	179.07	234.7	181.517	155.958	129.677	185.765	193.997	216.96	153.867
IFT74	266.647	182.411	172.39	203.003	475.422	168.923	192.382	436.408	207.5	449.749	255.512	273.136	312.098	215.215	327.397	379.667	258.105
ZNF706	580.903	460.913	733.691	837.111	1217.99	590.546	459.223	1031.72	494.524	609.406	722.629	566.825	496.775	737.877	684.74	678.259	672.183
LTA	185.907	141.106	159.329	264.868	372.878	196.327	172.36	232.526	173.426	288.619	211.403	154.072	137.651	226.164	205.049	332.697	202.161
RAPGEF6	1504.09	1320.34	2038.12	3707.41	3643.79	3328.17	1625.4	3204.42	2100.73	2261.14	2294.8	1555.21	1407.69	3243.89	2059.16	2945.15	2375.33
NDRG3	406.37	450.662	861.421	1321.88	1798.03	760.67	961.094	1428.46	1064.1	1200.17	761.445	771.909	468.507	735.981	999.306	868.973	880.842
SNX16	293.22	398.576	320.85	392.802	385.34	236.637	230.156	514.097	294.224	275.147	322.836	320.184	194.534	403.68	457.178	353.322	316.467
ASB17	153.166	90.2153	118.55	153.603	157.792	141.295	151.077	140.66	103.015	129.609	128.552	108.963	96.3714	121.862	106.144	125.747	120.567
MDK	387.789	198.622	256.036	402.262	655.426	370.696	441.044	454.405	378.146	503.932	731.354	626.001	585.489	706.044	624.935	614.054	1378.06
TIAL1	900.619	699.418	953.982	1420.04	1550.04	944.324	808.603	1496.51	872.843	912.899	759.485	796.68	590.401	968.964	775.877	1060.18	1000.26
HIST1H2BJ	763.903	478.583	695.258	681.861	1164.38	769.388	801.165	1179.12	878.246	1356.94	868.716	561.1	436.725	599.74	959.424	1210.88	912.431
JMJD1C	1232.03	1306.27	1449.6	1933.27	2626.89	1594.05	998.878	2414.98	1509.54	1563.72	2208.49	1397.67	944.192	1770.98	1447.55	2440.51	1743
GPR107	180.524	153.482	175.284	203.932	307.153	204.325	233.713	200.882	186.214	215.324	201.35	128.915	118.878	171.549	140.909	169.936	169.936
DMXL2	361.098	559.773	359.6	753.8	859.709	575.775	394.124	510.912	466.736	439.835	351.189	397.855	261.883	373.822	358.911	562.824	286.598
TAF13	287.714	204.449	136.075	264.674	323.34	188.605	282.729	305.669	282.441	264.01	312.906	192.057	259.765	208.155	174.959	295.649	210.167
OGN	133.084	137.423	178.987	244.296	311.641	191.319	204.405	295.483	198.147	289.749	271.88	270.678	147.428	258.362	502.349	254.884	195.105
FZD6	155.886	140.175	137.65	167.833	258.129	156.096	163.929	358.052	136.739	248.99	180.909	160.481	129.973	156.3	140.208	207.587	150.795
CELSR2	157.234	127.283	142.722	286.911	295.901	187.481	181.458	290.512	165.41	205.691	202.334	143.384	123.395	195.703	224.717	227.869	177.499
P2RY11	699.554	698.462	381.331	476.845	891.934	510.746	619.69	532.136	561.307	604.194	419.498	285.723	281.815	570.782	379.792	502.326	375.644
TRUB2	228.978	156.655	145.847	192.325	283.055	176.301	194.949	243.485	201.866	198.13	176.993	162.327	124.582	178.206	190.938	195.588	182.045
YIF1B	685.834	381.211	614.94	679.808	1135.74	488.969	770.786	745.577	840.856	631.354	431.857	415.9	283.489	500.927	465.08	570.609	626.978
CMAS	1478.49	1685.25	1930.16	2497.06	3417.33	2642.28	2134.42	2750.4	1823.67	1773.13	1567.49	1320.14	1079.12	1957.58	1573.95	1462.66	1742.46
MRPL21	1706.9	1426.28	2027.45	2874.97	4594.4	1977.03	2232.82	2772.71	2078.06	2002.16	1768.92	1273.18	1265.9	1556.07	1756.3	1923.34	1712.77
SMARCAD1	430.338	517.889	386.867	587.591	894.31	358.51	297.603	731.842	364.768	454.217	471.87	359.314	254.831	469.849	454.936	454.437	382.432
DARS2	385.313	272.385	383.163	618.239	734.613	356.423	477.925	504.497	451.526	399.8	299.952	312.763	207.758	379.922	279.099	396.328	314.037
GTF2H3	342.551	552.198	285.519	563.66	707.821	344.151	434.141	717.533	375.82	409.015	276.281	343.925	195.553	260.592	398.641	312.652	294.18
UTS2R	140.929	122.344	112.381	162.802	190.882	139.606	151.746	160.536	121.618	129.769	113.806	106.022	119.216	144.498	109.594	130.62	134.558
LMCD1	3228.37	3266.32	3689.06	4195.13	10940.8	1609.77	3087.74	8666.52	6753.36	4218.64	2740.19	2139.02	1561.68	1710.77	5792.1	2650.26	4973.89
ELOVL4	261.308	174.345	200.36	285.24	320.704	258.359	256.302	259.417	229.061	228.723	274.116	202.049	178.782	354.093	271.943	250.415	234.124
SCN4A	141.979	107.35	123.752	151.801	164.813	148.335	159.477	154.411	132.928	146.801	139.681	106.701	93.804	148.355	116.834	124.871	127.972
MSH3	49097.5	34708.1	42615.5	38378.5	60271.1	37526.4	42730.7	63131.9	51475.8	51005.3	51277.9	36630.2	37289.5	37349	54638.7	62099.8	57064.6
RNASE4	714.034	1046.92	2287.62	3612.95	4238.47	3486.23	2235.66	4391.68	2296.31	2255.6	2357.48	1604.46	1617.08	2476.11	2143.96	2211.14	2651.37
CST3	28617.5	26911.9	54065.7	42947.2	60332.2	37488.9	32784.3	51042.5	46820.7	41035.8	35893.6	31079.6	21702.2	32488.3	30481.1	37838.3	35075.9
SMOX	318.373	378.066	198.037	286.356	318.349	288.933	248.47	278.348	242.799	551.718	345.727	183.408	182.459	426.207	214.629	379.509	542.829
CLCN7	9137.03	6287.09	9249	10431.3	11303.9	6946.07	6784.6	10691.1	8535.19	6909.44	5463.9	3943.41	2637.78	7488.64	5108.34	5506.56	6798.83
TBC1D19	368.288	235.062	392.92	460.044	699.321	361.777	455.646	528.763	485.584	419.454	422.14	393.144	335.489	457.392	397.381	433.392	422.136
PROCA1	151.645	103.227	130.183	187.44	220.778	157.819	172.607	177.673	133.463	159.052	151.168	129.362	93.095	181.27	148.405	148.874	139.704
POLR2L	650.594	562.208	1485.59	1697.97	1740.63	1086.69	1318.78	1120.62	1305.97	823.22	785.721	419.477	321.62	790.971	421.921	602.101	1048.17
ANXA6	375.087	346.413	497.037	655.003	835.438	477.608	568.972	563.803	654.981	449.383	416.079	332.809	362.432	552.708	412.595	435.901	500.74
TTTY8	139.454	90.4866	109.669	145.15	176.015	159.883	153.26	144.647	113.353	164.191	143.56	110.869	102.452	139.594	122.77	119.758	121.609
MYCN	171.038	160.012	148.64	192.988	377.005	210.667	175.109	180.78	183.71	257.472	160.962	116.61	102.104	186.952	155.272	180.38	172.616
APEX2	1103.46	979.671	1132.8	1520.27	2002.29	1112.21	1272.33	1347.4	1345.21	1315.04	851.887	669.796	534.604	1115.2	895.588	1176.4	871.151
ATIC	6000.09	3945.43	5484.34	6867.36	7581.94	3350.36	4611.38	4891.38	3751.85	3329.76	2471.39	3364.74	2127.91	3210.85	2789.11	2788.2	2612.81
SOD2	4158.95	10084.4	1555.86	2146.7	5394.99	2117.69	1724.07	1821.89	1770.97	5960.26	2420.1	1704.5	934.811	2240.66	1209.37	20708.6	2562.2
CLEC7A	202.936	169.869	190.593	185.612	310.312	165.965	193.012	265.293	170.061	276.547	194.001	174.616	122.41	160.317	198.294	271.466	165.291
GRIA4	127.377	106.095	107.711	140.793	170.01	150.763	130.573	135.384	116.611	128.88	122.46	102.442	85.2438	150.52	109.43	122.855	109.72
ZC3HAV1L	146.977	108.479	113.33	142.173	170.603	132.773	129.066	187.02	134.629	125.972	121.722	98.613	97.5719	173.565	134.69	141.722	122.941
LEPROTL1	1270.89	929.812	954.676	1285.09	3329.19	687.792	612.375	4072.06	947.765	1522.35	1448.13	1812.77	1571.55	1291.75	3277.77	2007.7	1224.32
DOCK3	160.137	111.868	124.13	176.023	190.689	138.22	135.882	135.116	117.473	143.708	157.422	109.518	104.814	229.106	143.343	153.582	139.247
TSC1	339.263	326.393	330.411	428.803	621.402	280.485	272.717	739.979	406.589	572.529	445.829	286.947	263.68	331.967	458.651	574.744	431.09
TAOK3	142.109	95.5313	111.225	142.064	171.135	125.543	133.283	133.198	106.577	130.554	137.778	96.6362	112.366	131.242	95.7676	129.012	97.6796
SPATA20	625.44	928.438	1880.59	1266.94	2330.78	2529.7	2134.41	1071.09	2976.92	2205.83	1438.84	1071.85	1225.66	1891.12	1401.44	1705.14	2079.62
SLC3A1	145.539	100.664	97.364	156.049	185.028	148.343	139.324	142.205	136.638	143.106	134.227	103.849	92.0503	143.364	123.492	134.398	144.558
CD320	1318.67	641.168	1165.82	1721.38	2610.51	1212.81	1721.54	1331.4	1756.43	893.263	965.582	649.071	686.043	1033.09	686.302	540.227	1071.79
MRPL12	2429.06	1401.99	1475.28	2535.56	3565.54	2011.79	1882.11	1619.15	1785.88	1206.67	919.313	927.872	760.903	1341.62	819.679	937.51	1422.86
SNRPB	5755.19	4738.36	4455.06	5579.84	8209.3	6322.09	5754.88	5972.92	5446.91	5430.01	4174.58	2783.19	2451.48	5361.02	2878.73	4597.05	4931.62
SHC1	3702.58	2825.13	2668.68	3480.66	4940.35	2333.27	2835.6	3047.03	3144.46	2804.62	2453.47	1791.01	1162.67	2925.25	1683.57	3634.8	3972.94
WNT10A	134.361	98.9149	130.604	153.788	212.935	170.088	140.908	187.226	124.432	173.714	169.018	105.146	102.51	181.921	154.137	146.238	137.148
OR5V1	150.512	93.715	116.632	150.706	167.094	159.6	158.453	136.222	112.358	144.037	146.996	100.131	99.2116	134.431	113.812	121.877	106.367
FOXD4L1	141.806	150.672	119.132	168.987	256.298	165.239	139.2	228.269	155.73	172.382	185.584	121.476	97.466	152.004	130.528	137.603	154.013
ASB9	272.405	190.045	435.329	523.967	671.75	300.501	386.064	409.87	423.738	424.592	624.628	346.074	319.703	715.857	434.541	489.524	683.891
MPL	162.122	338.293	174.43	257.413	422.287	279.593	290.069	393.942	229.162	688.576	289.146	213.796	217.716	387.378	263.47	376.638	440.098
CEACAM20	121.986	102.77	95.7803	153.189	166.888	140.744	145.251	123.066	112.697	124.644	131.224	113.723	86.8997	146.15	98.9623	129.346	105.075
ACTA2	50905	28572.9	30116.8	56260	66063.6	35074.3	50050.6	20811.3	48384.5	35226.3	24586.2	28685.9	30737	57283	54277.8	17874	52773.9
PTPN5	141.791	115.859	133.706	181.229	237.459	139.308	165.07	211.416	148.708	189.993	153.463	126.366	104.157	177.433	155.718	178.331	147.511
LILRB2	928.156	3311.39	1680.28	1295.78	2340.24	1320.5	1278.83	1596.11	1515.07	1352.66	1010.95	880.323	783.207	1363.17	698.169	1536.16	690.087
THBS1	13626.4	21206	8432.53	6527.26	23310.1	8706.73	10389	7872.88	8779.65	18971.2	12911.7	6053.19	3664.01	14862.6	4038.59	31412.6	16801.9
GRIA3	152.433	110.351	119.004	154.778	206.615	152.409	151.543	148.538	135.921	171.936	160.495	109.986	110.713	158.237	131.241	143.058	128.509
DSC3	140.054	117.017	117.05	158.052	186.93	158.737	154.543	165.123	124.114	150.673	139.866	110.307	99.6599	146.87	115.731	136.184	129.267
SCRIB	597.796	371.811	518.295	650.692	1093.62	628.196	532.692	852.559	611.339	733.145	545.46	439.76	313.097	620.558	526.045	686.571	647.264
RPS6KB1	1372.47	1888.09	1441.67	2040.86	2425.38	1729.99	1064.72	2838.16	1346.6	1959.85	2070.04	1510.68	1252.71	2395.34	1314.91	2384.28	1993.01
ADRA2B	199.732	126.71	169.651	210.94	271.551	189.562	180.581	229.19	182.601	230.157	175.873	134.89	114.452	201.892	164.279	191.894	188.67
CPNE4	125.802	112.551	105.25	157.556	160.73	142.897	143.493	133.607	108.473	153.205	132.853	117.995	100.037	127.886	122.592	136.004	125.534
RGS9BP	153.958	113.643	151.304	231.668	180.681	247.11	175.961	289.501	140.434	197.503	179.401	122.277	131.009	150.938	124.663	153.564	147.607
AIP	2339.78	1193.39	3245.82	4415.32	3881.74	3140.38	2788.17	2962.85	3611.39	2232.05	2137.25	1769.55	1653.23	3245.55	2114.45	2033.31	3062.84
ERGIC1	806.751	646.528	694.606	780.29	1400.79	554.851	827.844	1211.48	935.14	938.509	566.716	572.789	369.095	465.676	676.596	1051.36	857.925
CCDC43	215.605	197.895	181.143	254.518	407.859	183.261	216.91	338.754	199.039	272.525	213.863	212.068	147.856	213.567	232.339	243.012	185.321
TG	179.455	129.251	120.024	161.424	195.774	168.936	172.016	154.212	145.762	156.177	161.283	116.728	122.932	146.332	129.231	154.816	129.269
UPB1	175.79	172.057	237.717	190.32	256.077	222.012	235.857	551.926	205.625	435.896	223.376	158.395	206.938	279.926	283.648	237.4	287.978
CEP76	147.209	115.114	118.275	172.46	183.088	152.682	171.291	163.171	136.104	160.256	167.561	121.411	104.482	153.913	144.917	146.911	136.304
BIN1	2476.68	1540.63	2715.34	3046.58	4043.19	2949.27	2011.28	3119.53	2210.18	1846.81	1905.06	1314.45	1358.65	2502.07	1375.26	2316.12	2729.58
OR10H3	141.234	94.5687	107.165	159.807	166.209	137.617	148.302	154.814	116.532	127.113	149.178	97.3673	107.774	155.787	113.426	127.049	113.35
FAM53B	155.987	128.979	164.2	245.008	332.436	191.569	224.375	263.234	189.406	209.907	177.93	131.054	125.513	212.82	187.718	194.497	204.682
OR5K2	144.551	100.933	117.392	156.446	192.129	160.973	163.917	156.075	151.87	153.385	127.964	105.018	119.52	163.755	129.155	126.428	147.186
REEP1	518.947	560.564	611.166	669.46	1239.26	1012.3	657.079	794.052	604.361	593.592	821.174	545.929	495.139	1147.88	638.113	945.694	558.513
HCFC2	245.277	189.968	158.978	206.938	269.07	162.575	160.083	321.992	168.148	245.484	227.095	209.849	147.069	207.777	180.601	255.59	235.159
PHF6	141.124	109.527	103.777	148.192	158.643	144.309	143.285	158.274	116.124	137.496	147.046	107.433	101.144	135.56	111.076	135.991	120.314
CASP8	158.038	259.65	138.286	202.282	282.845	202.405	176.948	244.065	173.119	201.143	164.255	159.281	123.093	153.175	161.956	202.898	132.874
SLC22A18	765.441	430.558	560.08	933.603	889.174	632.176	654.446	757.986	599.659	539.677	516.932	590.034	482.359	489.141	470.424	437.549	564.113
HAMP	433.852	250.159	209.354	475.977	215.81	189.896	168.96	202.132	171.823	229.757	163.205	129.912	105.307	200.215	267.624	604.009	269.214
TBX3	346.656	1065.57	1059.56	1668.13	1924.4	1136.7	577.528	917.566	939.644	704.619	1660.25	474.563	439.075	830.127	962.539	534.796	891.239
RP1L1	167.363	157.74	137.353	170.881	212.361	132.585	176.812	162.615	133.989	212.954	158.956	106.673	117.559	144.791	143.05	159.582	136.04
SSX5	141.093	93.5061	108.857	137.558	175.63	156.095	141.743	157.892	124.039	137.771	134.949	105.368	104.355	153.608	118.779	139.066	113.623
ATP8B2	422.521	260.892	369.635	432.561	749.106	375.702	454.181	733.22	466.557	497.736	362.105	258.972	227.881	360.669	444.944	461.88	503.094
PEX11B	3493.04	2910.51	4827.08	5909.62	5323.46	5315.03	3859.63	6080.43	3524.41	3603.7	3707.11	2680.95	2366.68	4287.72	3246.86	3096.2	3426.77
MID1IP1	857.412	1245.1	988.184	955.105	2250.25	836.076	680.78	1785.31	846.87	1514.39	1059.55	560.406	316.221	691.846	778.595	2775.44	748.51
FCN1	2631.28	7964.47	5353.41	2473.81	15884.8	2989.96	7641.53	4269.4	8305.37	6714.04	2708.37	2094.91	2632.36	3061.43	2147.11	7520.01	4819.82
TAL1	192.261	225.368	217.772	339.834	381.644	262.65	228.252	367.643	286.567	346.981	505.594	212.589	145.765	595.377	377.339	443.023	588.759
AASDHPPT	322.689	473.935	200.548	335.791	773.624	224.781	201.257	871.159	210.08	474.762	372.274	359.653	215.464	252.402	427.601	470.084	276.493
GFAP	150.058	112.264	107.524	150.459	166.391	146.064	152.617	134.999	116.882	128.168	140.175	88.1953	87.8101	144.266	115.949	137.657	117.868
PLA2G4C	910.692	1773.76	843.016	1329.65	3800.8	1426.47	818.458	1032.6	1106.28	1158.07	2227.65	1057.75	1141.15	2018.17	1293.72	2513.88	1891.59
STUB1	2129.14	1573.07	2964.83	3720.98	4495.87	2754.08	2942.69	3451.57	3148.15	2468.35	2119.25	1653	1632.11	2953.18	2349.13	2232.05	3229.28
GAGE8	129.384	104.936	101.619	133.437	146.918	130.698	133.817	141.047	120.102	122.492	127.759	100.312	76.8443	137.358	109.475	140.542	115.36
PGLYRP1	174.466	406.333	415.344	390.481	458.786	335.3	686.751	612.657	269.317	204.213	258.521	399.8	277.003	615.004	186.525	2777.19	433.385
OR7G3	161.743	101.415	125.992	196.529	187.635	136.472	154.237	185.537	144.451	156.252	149.146	97.2695	96.3732	195.645	106.896	162.069	133.123
CNN2	2033.78	1572.44	2366.7	2572.33	4821.28	1806.17	2899.84	3266.72	2971.15	3099.8	1577.37	1265.63	1014.82	1794.86	2209.58	1992.16	2938.6
CRYZ	1409.53	991.034	1392.87	2237.53	3902.15	1331.93	947.193	4145.83	1061.6	1407.25	1851.67	1792.76	1082.44	986.489	1221.34	1619.32	1211.05
ZNF69	3143.09	2479.14	3112.23	5138.63	7535.85	3250.1	2614.09	8439.16	4480.58	4309.07	4037.81	4225.14	2726.04	2968.23	6214.41	5036.69	5477.01
UBE2E2	2962.53	2077.44	2938.76	3507.66	4498.71	3240.01	3054.03	3760.95	2874.47	2757.91	2117.31	2404.12	1664.61	2916.83	2291.79	2636.78	2829.66
VAV3	271.155	330.055	526.409	524.329	437.031	233.756	317.714	322.091	241.812	260.134	285.801	332.171	143.541	525.442	213.646	408.79	283.522
NCAM2	601.31	415.46	350.468	562.562	574.461	400.87	400.856	564.471	397.008	214.058	391.92	375.893	250.118	424.976	366.179	325.711	452.885
SSR1	4984.47	4064.78	3131.5	5882.68	7458.39	3810.81	2782.97	6607.65	3423.46	3367.06	2740.84	3144.55	1832.43	3059.47	3219.89	3957.89	3379.73
THYN1	886.64	677.973	1213.76	2068.37	1944.69	1483.8	1101.08	1690.71	1066.59	890.916	835.193	901.304	735.063	1046.29	850.109	817.551	878.877
ZNF625	193.709	136.232	132.924	186.183	214.481	182.67	160.672	220.287	158.903	184.515	190.058	138.248	123.741	166.816	170.828	141.927	140.346
CYP2E1	220	234.177	197.701	369.771	354.781	380.079	267.093	375.174	288.745	367.928	309.689	234.001	257.814	409.778	341.771	263.961	300.714
CACNG8	172.554	132.938	116.282	155.058	231.66	197.703	183.687	170.468	157.699	172.537	171.232	119.695	106.814	168.419	148.902	128.068	141.77
GPR143	163.657	132.531	153.186	219.537	235.329	166.881	144.534	231.322	155.371	177.89	173.177	139.466	118.082	182.771	162.028	153.115	158.834
ZNRF2	136.29	94.0697	105.136	144.699	157.049	135.5	142.219	150.709	114.631	158.468	128.526	98.8265	103.498	148.176	121.365	124.142	132.612
TEAD4	661.287	744.217	483.346	558.078	1223.52	479.559	533.162	493.69	595.969	669.895	686.474	268.031	262.59	518.989	339.187	852.736	713.95
ASCL3	132.949	91.3448	106.532	153.959	172.327	144.313	143.754	139.75	115.278	135.359	127.796	92.8863	114.478	124.734	112.35	133.533	118.79
FARP2	261.398	200.953	267.628	341.237	535.153	366.554	365.421	359.36	335.926	421.194	448.255	241.757	253.76	466.511	320.981	359.305	357.861
PON3	1648.46	796.503	3538.62	6489.93	1994.69	2784.54	1781.24	3789.15	1930.57	1461.73	2036.42	1218.11	852.888	1764.17	1794.51	1316.04	2223.82
IL19	142.612	104.057	110.707	141.471	166.731	138.01	161.007	152.036	119.434	140.537	130.228	108.496	96.3741	138.226	113.393	118.426	121.494
EWSR1	2460.58	3555.95	3148.85	3803.56	4922.24	3400.54	2611.38	5073.97	3514.93	3688.35	3504.51	2505.78	2482.64	3563.46	2572.62	3165.45	3376.04
GRPEL2	1166.03	1840.85	1514.83	2123.43	3494.72	1817.78	1192.27	2515.81	1566.53	1272.75	2026.02	1134.06	886.304	2306.11	1246.83	751.287	1650.42
GPX4	13290.7	8222.67	19855.6	29484	31408.5	20369.6	15428.4	24412.5	19134.9	13472.5	11874.2	14578	12221.8	13338.8	11897.4	15629.5	18263.5
EXOSC3	714.378	519.708	528.073	534.054	1384.75	428.733	515.55	999.224	642.96	790.536	420.825	587.624	393.944	563.154	600.071	816.996	640.802
SYNGR2	149.603	132.454	136.364	196.582	238.055	166.296	151.732	171.984	138.52	195.711	143.056	120.052	117.898	166.542	117.652	200.74	160.403
CDC25C	163.042	129.63	134.125	154.15	184.221	152.816	155.021	160.192	208.854	151.011	156.994	121.683	105.621	151.124	136.192	136.754	131.209
BRD3	2102.72	1401.03	2787.76	3256.29	4076.87	3496.88	2431.34	4892.07	3212.86	2894.64	3084.41	1938.58	1942.21	4131.97	2372.66	2451.2	3659.13
P4HA1	240.451	227.234	190.98	263.336	564.343	194.49	179.941	627.757	191.642	412.818	294.955	265.508	180.74	183.547	347.858	442.909	217.549
ALAD	415.841	456.524	815.252	974.295	1132.88	780.63	761.32	834.875	834.639	729.755	599.871	479.828	333.688	654.637	588.833	540.716	543.28
FTL	70425.6	63675.1	71475.7	70549.6	69329.1	70472.7	66876.6	69811.9	69680.8	67068.7	69016.8	64665.4	61256.2	69633.1	64995.5	67809.3	67202.4
LGR5	148.644	102.051	123.554	143.066	180.931	173.959	168.438	144.291	117.825	148.766	167	107.846	103.054	155.353	138.691	148.912	131.585
RPL3L	143.059	78.1204	91.6833	147.383	162.934	132.442	150.864	126.138	113.354	134.523	149.478	101.306	81.9376	136.952	107.247	121.979	118.775
TGM6	152.169	97.2008	125.953	134.466	181.965	152.875	127.015	152.535	104.303	138.692	129.57	98.0502	76.0713	146.427	113.697	134.52	130.1
ERCC8	169.657	148.668	138.692	179.953	239.766	193.955	197.191	202.115	163.848	184.543	164.828	127.159	113.107	160.963	145.992	179.013	143.014
DGKZ	145.116	111.544	111.512	167.166	211.428	161.787	153.556	164.303	138.466	145.529	151.516	108.54	108.036	156.048	137.484	140.283	130.439
LOC285453	269.945	158.626	209.844	217.67	336.404	234.63	273.307	276.999	208.447	272.581	236.487	155.441	151.501	219.956	280.825	224.146	196.26
TROAP	151.265	231.67	213.791	164.78	174.951	151.266	182.625	188.668	527.463	163.496	169.076	229.964	123.819	200.06	165.228	201.393	188.893
OR10A4	137.286	95.5308	112.94	147.275	140.67	136.135	138.934	168.449	114.1	108.65	121.671	97.2352	89.4457	131.25	98.0261	117.109	120.031
PRPF40B	160.844	113.133	111.215	163.728	225.134	163.726	151.975	164.778	129.516	160.753	168.597	124.646	115.787	172.887	134.612	144.256	131.847
TUBB8	168.434	103.348	117.194	159.272	178.052	137.984	170.147	151.15	100.983	117.063	143.394	103.371	97.6073	143.752	112.356	115.233	125.143
PFKFB4	937.255	2028.07	1288.62	1329.44	2056.15	1331.12	1461.86	1783.38	1264.01	960.692	615.758	779.389	711.202	891.072	756.382	893.411	800.722
CDC34	797.92	419.701	702.966	702.108	1313.53	657.069	784.641	982.764	673.25	800.247	712.166	523.282	363.515	692.626	735.895	779.207	962.903
ITPA	938.623	760.376	904.17	1009.36	1815.4	667.201	981.507	1266.27	1195.2	954.184	706.83	641.112	415.114	876.187	815.557	899.09	994.152
PSKH2	138.199	88.6916	89.5239	128.225	148.205	132.783	121.987	119.104	106.356	132.341	132.648	98.3182	87.2724	129.721	116.054	134.042	105.198
OR5AC2	139.57	96.2816	104.402	139.976	155.687	131.958	144.506	138.218	128.792	109.004	136.962	106.156	84.8192	147.871	107.863	114.767	119.412
RRAGB	544.056	511.933	610.452	745.236	912.799	672.787	501.897	1115.42	569.198	697.481	628.849	505.761	404.625	691.474	624.552	565.033	620.198
OCRL	1039.85	890.105	1127.42	1715.79	1868.82	1244.58	943.894	1579.13	1114.02	1127.56	1045.2	869.839	590.541	1180.7	894.625	1135.05	1018
KCNQ1	223.112	143.599	163.684	199.753	258.058	187.246	185.97	224.079	173.445	229.881	188.434	142.334	119.347	218.456	159.34	183.857	181.185
METRN	325.342	250.868	356.471	655.828	1033.17	413.292	624.356	478.174	433.248	515.262	348.772	293.121	390.168	549.334	330.165	377.288	501.679
FCAMR	119.351	110.092	99.4121	145.505	167.777	137.966	144.012	130.369	113.624	118.398	138.225	103.397	109.214	144.507	108.547	119.03	112.717
RASSF7	4993.05	3169.75	8792.48	9940.56	8276.75	9132.13	6237.89	10160.5	7531.28	6020.4	4826.9	4460.15	3926.69	7175.95	4443.04	5255.37	7028.41
GABRE	241.474	188.665	214.713	258.065	463.244	299.252	218.957	379.559	233.799	303.717	279.722	190.587	186.32	290.495	244.863	329.462	304.832
PTPRE	1251.54	2110.29	1516.14	1827.95	4008.53	1407.83	1273.6	1628.01	1747.6	1928.28	1305.89	710.188	484.524	996.922	790.817	1324.56	1369.33
PPA2	3296.23	1994.48	2472.77	2703.24	6166.87	2173.53	2289.51	5592.73	3251.58	3822.24	3975.21	2928.39	2503.98	3060.34	4182.05	4238.03	3898.78
RPGR	362.237	520.764	282.464	276.617	508.022	305.947	278.317	697.898	337.907	289.555	369.312	289.027	301.91	343.558	270.455	775.484	459.973
F2RL1	274.089	236.856	209.938	257.234	497.025	197.016	190.859	390.724	211.319	367.669	233.842	224.662	154.506	212.179	210.834	424.599	231.411
CD99	1786.01	1304.61	2734.91	2144.05	3187.27	2839.5	3085.54	2873.89	4038.9	1813.32	2174.76	1411.26	1191.64	1833.89	1996.15	2530.05	4502.78
CAMP	325.594	590.765	494.61	1041.52	1858.48	405.576	613.272	2843.87	418.778	696.749	1719.95	793.867	496.302	1101.57	511.567	2134.8	531.764
COL4A4	175.654	146.071	114.799	169.681	327.509	136.865	156.401	348.931	160.628	280.758	209.645	142.325	116.742	173.137	182.149	212.747	174.288
MGMT	935.842	462.457	892.021	1199.01	2784.1	604.541	739.581	1689.93	743.045	1776.76	1311.6	1160.47	1033.73	1031.7	984.641	1683.86	1580.22
BANF1	8076.81	5427.36	8994.09	9937.79	14947.7	6977.06	6435.36	7166.86	6746.53	6404.87	6060.64	5659.98	5081.08	7060.1	5168.1	5502.43	6620.39
TTTY1	132.714	101.511	126.231	162.178	164.776	129.796	158.545	160.205	134.431	160.095	123.091	100.939	97.8636	143.36	122.506	123.426	132.883
TTTY17A	123.805	95.5223	114.072	145.65	150.804	144.247	142.357	132.179	108.996	125.354	129.723	110.06	95.6638	126.837	115.105	109.692	95.5275
SNORD116-4	130.378	118.677	105.441	158.344	156.028	133.527	160.328	130.351	126.816	136.928	115.208	94.5939	80.0648	131.946	109.123	125.549	106.88
NOM1	153.824	131.869	121.483	153.873	190.605	145.645	209.985	156.402	137.783	163.484	146.716	106.382	100.52	169.071	142.843	155.442	148.835
PPM1F	3177.33	4088.74	5751.14	4758.25	13037.1	5783.21	4484.67	5350.2	8927.66	5167.59	7131.46	2041.8	2300.12	6479.61	3318.35	2582.41	5595.83
CFL2	195.762	135.174	133.4	197.629	257.281	191.827	213.274	193.059	195.015	219.044	156.756	124.966	108.557	173.866	177.707	205.312	168.82
OR4N5	111.737	94.5563	124.594	139.745	158.393	139.055	134.906	130.216	107.215	138.732	122.579	98.3228	90.6387	125.914	129.203	121.033	116.851
VPS33A	546.87	555.256	489.58	658.841	822.891	543.556	537.747	711.623	601.032	568.258	387.031	364.297	251.196	420.846	336.68	402.932	447.842
DIP2A	255.221	222.181	218.133	321.76	427.929	285.322	254.364	501.804	280.067	335.839	287.053	243.996	207.664	359.945	272.841	328.679	359.951
CA8	166.139	140.935	135.436	214.704	309.978	154.104	157.941	233.144	150.224	205.028	207.55	136.149	114.028	172.192	155.95	339.13	162.112
HLA-G	731.027	323.737	257.4	430.826	1543.84	372.255	410.495	888.265	1381.26	599.565	417.367	309.922	520.946	428.222	547.427	620.385	447.727
ZAP70	221.706	168.069	213.009	363.786	467.706	289.419	251.928	303.346	201.712	303.007	253.004	195.647	175.502	493.558	269.064	244.556	258.007
GLUL	274.262	287.107	319.052	288.216	405.382	359.382	335.791	547.018	327.723	376.633	310.902	283.057	194.065	321.56	267.213	578.061	310.412
MRPL28	474.012	276.792	476.983	769.854	1174.19	622.851	716.612	586.483	788.784	581.431	532.827	310.377	290.111	686.878	446.762	493.307	549.719
PTPN23	586.27	307.065	453.486	634.743	618.122	468.037	415.017	549.612	431.483	411.797	407.997	320.82	291.8	616.687	341.069	398.157	629.159
BAX	923.746	584.876	1166.2	1359.61	1354.02	1112.88	1118.17	1074.24	1146.76	658.461	615.741	784.732	419.727	863.37	650.508	790.505	677.418
FOXR1	143.596	102.411	100.981	152.581	167.771	145.96	141.159	133.942	103.307	125.374	137.181	94.4811	99.4907	137.641	121.178	130.333	109.092
SORBS3	591.274	477.869	657.914	937.549	1059.24	729.838	625.4	1052.3	759.479	713.654	660.878	476.258	575.604	605.846	589.083	612.962	750.375
RGS10	729.972	375.677	859.21	836.501	1247.52	659.899	565.582	1007.4	883.068	1082.47	556.059	693.865	435.198	548.536	1059.12	1333.05	895.547
NPY	128.117	92.928	105.792	161.655	174.504	153.503	133.985	217.693	123.572	170.454	157.357	87.6516	93.5417	243.83	352.665	126.992	125.447
FAHD1	391.855	361.167	413.705	538.696	778.12	314.078	406.012	745.163	503.392	506.214	338.166	344.055	245.056	332.555	374.199	438.804	424.883
RPL17	16244.2	12346.3	24728	22640.7	33093.7	21109.1	21075.6	25587.4	23498.3	18701.3	16396.1	14033.6	10433.9	18351.1	17699.2	18203.1	20899.8
GALC	1393.18	1542.96	1664.1	2121.99	2798.35	1936.08	1635.37	2605.1	1688.22	1753.51	1512.05	1536.21	1063.79	2246.22	1119.52	1508.33	1634.79
NKX2-3	150.773	116.463	138.844	186.875	198.583	167.372	152.457	155.976	173.416	191.589	186.583	125.539	117.813	181.487	157.069	145.713	153.256
NDRG1	1747.29	2038.41	2641.02	2696	4675.7	2135.22	2274.67	5280.79	3260.62	4438.36	3033.36	1990.87	1752.35	1873.75	3531.09	5707.48	4274.09
HERC4	532.98	445.503	542.181	915.801	1012.22	780.944	563.912	887.695	569.407	507.17	485.221	518.929	414.577	684.018	511.541	627.57	544.199
AZIN1	1880.26	1679.88	1312.98	1749.54	3394.57	1248.14	1083.93	2420.83	1058.37	1615.33	1568.87	1326.14	1282.94	1520.65	1191.58	2222.83	1438.79
CCBE1	1096.91	932.542	993.827	1131.88	2775.48	818.182	1103.15	2432.55	1648.35	1950.07	1544.11	1267.04	876.303	784.584	2767.36	2424.65	2014.79
FAS	235.163	206.568	147.922	205.412	343.372	177.411	182.364	296.605	209.4	275.04	210.971	159.231	141.025	193.501	190.879	448.043	229.027
NR1H4	141.236	95.7746	114.002	195.667	230.22	135.06	171.721	149.155	137.314	184.234	161.841	104.726	106.147	156.266	135.909	123.574	117.762
PPP2R2B	266.317	205.75	225.567	290.594	512.897	263.375	252.339	357.971	253.258	344.349	301.541	247.222	200.274	313.428	327.402	268.585	282.521
KCNC4	163.495	112.373	135.906	189.927	213.032	165.01	177.127	159.466	142.16	175.721	170.541	107.767	98.8348	187.033	136.409	141.069	189.015
PRMT5	1814.6	1126.68	1084.15	1426.14	2542.59	1248.87	1131.32	1437.1	959.159	1140.59	944.292	662.419	644.381	1226.37	887.728	1239.73	1027.39
DEPDC1B	151.422	109.447	97.0523	139.613	154.2	152.745	122.119	154.119	125.052	120.778	126.522	107.916	93.1318	131.279	122.454	122.951	114.344
FOLR2	267.063	447.458	896.392	844.245	2253.1	857.064	1041.46	1648.18	1574.7	987.427	552.154	811.552	391.668	660.814	1372.29	772.956	783.526
MBNL1	1035.7	873.605	871.22	1091.3	1760.49	721.707	674.827	1953.53	942.694	1231.48	1040.29	1039.41	731.441	800.373	1249.87	1601.42	1229.26
SFRP4	118.788	93.6814	109.934	140.969	167.249	149.284	134.365	150.244	144.777	176.738	151.266	96.8548	97.1605	154.134	153.377	153.177	122.773
BBS4	893.587	555.574	1057.8	1097.33	1907.62	1117.58	1258.97	1369.53	1173.74	1139.33	1091.17	923.605	1094.46	1298.41	1028.06	856.754	998.745
BRMS1L	138.45	103.29	113.48	170.506	163.985	163.231	146.759	147.699	121.36	135.85	149.616	88.9771	104.403	156.55	116.786	130.382	129.949
PBX4	281.058	275.192	446.764	403.408	817.785	676.747	466.138	667.591	324.033	406.135	532.852	354.169	456.819	937.802	501.835	689.862	785.641
IRX2	1541.46	1781.94	4430.51	4548.83	4233.1	3992.03	2871.62	5899.37	4136.45	3131.38	2275.93	2217.84	1974.6	2913.85	1776.61	1996.43	2962.59
TCEAL4	5120.66	2991.43	6292.83	6572.28	7124.63	7875.27	7860.34	7783.29	8084.19	3496.05	4417.88	3324.59	2487.32	4553.77	3923.42	4067.48	4752.76
SOX9	692.018	999.665	771.241	1423.23	1049.72	1873.23	696.128	780.869	661.133	629.306	542.028	550.688	619.149	551.307	411.753	424.993	404.043
MAK	123.862	102.231	101.918	146.512	157.291	148.901	138.354	146.632	113.379	166.216	138.832	99.6222	96.2536	164.961	132.389	172.591	138.156
CRYAB	4726.41	1734.48	3174.72	5889.71	10907.2	6560.65	9789.62	6032.3	3785.43	2978.16	3644.35	2283.22	2538.67	6573	5649.7	3268.01	5348.42
AKAP4	144.061	111.157	124.187	150.627	179.399	161.383	153.944	161.825	124.355	166.169	146.43	101.895	102.777	151.208	118.879	144.172	135.574
CDC37L1	153.171	116.6	112.921	136.698	157.861	143.173	169.79	153.733	127.46	138.975	142.39	105.894	99.9642	150.577	123.657	136.079	120.235
SPATA3	125.392	88.0049	112.785	136.846	190.871	140.7	151.658	136.468	118.92	144.313	146.632	104.705	96.2091	147.932	135.213	128.028	125.111
MEF2A	301.757	409	310.369	553.671	754.744	572.721	546.915	641.429	557.654	427.997	347.915	297.971	256.488	322.409	347.286	406.642	501.111
WBP2	19232.2	18221.7	20002.7	26704	31527.6	18594	17011.5	29558.3	19975.2	23954.2	18042.2	14852.5	15171.8	17654.7	15679.6	23864.8	25033.6
SLC12A8	227.745	170.786	192.68	205.164	365.813	189.289	186.015	255.918	202.445	302.888	235.776	143.55	123.975	172.09	182.464	248.37	208.516
LOC285074	1849.62	972.226	1834.41	2415.85	1656.36	1929.03	1321.82	2379.1	2036.22	1937.41	1277	819.25	1155.46	2036.21	1493.51	1632.28	1700.38
FASTK	696.214	636.273	658.869	956.362	1322.99	717.745	649.408	990.495	853.748	829.57	600.861	528.378	399.85	681.74	659.258	706.821	790.291
TRIM63	174.248	131.737	131.361	192.567	204.524	147.411	159.608	230.281	136.977	186.053	160.464	113.713	100.622	168.781	157.76	156.703	134.505
HNF4A	146.572	122.873	118.36	173.219	181.949	157.189	160.742	176.641	133.107	168.786	144.1	109.386	102.573	163.321	125.017	135.516	132.149
PPP2CB	256.914	258.173	157.332	255.083	457.573	266.73	288.534	463.422	272.636	403.502	276.41	223.705	183.544	226.942	241.979	351.27	281.594
COL19A1	137.155	95.8624	85.2472	126.474	149.154	134.341	129.291	103.438	113.323	111.444	129.451	96.2215	84.8499	156.974	111.998	121.063	108.118
BAGE4	136.527	95.6144	111.725	151.846	157.196	139.404	146.951	138.938	113.429	137.011	135.028	112.995	105.233	143.997	115.813	128.899	119.463
SNCG	244.809	133.613	432.666	621.932	618.721	363.86	354.75	397.603	352.751	312.788	328.788	243.978	212.332	379.962	292.111	149.307	331.29
UPK3B	227.917	290.207	289.863	636.379	538.324	177.994	249.441	398.538	247.438	391.416	439.405	254.969	106.95	369.474	142.066	499.378	688.371
VAX2	206.271	113.097	128.648	199.368	193.813	182.946	220.581	168.4	159.388	172.349	191.956	126.247	108.805	165.55	170.167	199.886	144.325
RAB9A	2243.09	1902.82	2983.64	3857.05	5614.59	2389.9	2831.91	5329.37	3245.26	3657.88	2443.5	2343.79	1573.54	2685.59	2752.78	2725.76	4224.98
TNFRSF25	315.087	234.683	430.453	742.473	871.925	521.142	344.89	636.142	628.221	429.475	558.838	410.96	488.736	872.567	521.734	568.55	811.368
LGALS8	470.763	516.926	357.75	462.102	781.527	278.044	304.699	711.988	315.339	698.218	424.791	350.839	266.325	388.993	362.084	802.113	429.656
PSME3	1493.76	1669.01	1387.3	2003.48	3069.74	1458.94	1118.33	2059.53	1357.95	1394.82	1198.77	941.896	610.869	1181.58	968.481	1500.11	1248.96
TPSG1	229.876	133.802	165.178	256.437	252.045	502.673	242.27	268.993	187.684	192.487	199.117	115.138	197.504	229.378	251.03	159.816	210.8
HHEX	328.428	464.8	297.627	476.98	725.167	219.218	307.119	701.058	417.888	602.905	236.183	223.794	160.498	255.3	403.125	361.502	254.464
JOSD2	534.171	289.044	543.124	815.095	823.568	377.924	679.208	710.526	672.021	473.945	419.074	425.727	429.673	633.905	381.425	486.037	658.313
NXPH3	176.193	101.697	190.596	257.026	377.17	182.514	249.72	256.146	247.13	275.44	441.647	209.13	188.227	594.189	367.135	179.643	579.255
ZNF277	1265.88	1103.85	1561.14	2162.15	1947.04	1874.65	1422.46	2228.96	1252.87	1562.54	1189.29	1319.53	1019.29	1140.69	900.191	1598.21	1298.99
OR9K2	131.05	102.844	95.641	127.711	155.823	136.057	108.645	144.698	108.566	131.223	127.852	94.7244	101.902	138.537	115.476	114.949	112.491
KCNA5	474.445	185.939	279.922	465.85	1486.76	408.687	722.38	601.048	429.851	880.674	367.132	501.333	596.24	1560.53	1437.6	355.261	963.951
ACOT1	315.322	448.56	396.264	588.663	851.47	392.786	274.074	573.718	393.817	429.68	353.077	348.448	172.754	284.937	409.996	362.79	470.333
DAZL	127.912	88.9227	103.435	149.936	155.351	129.956	125.339	153.845	106.461	143.6	109.121	116.709	110.019	141.062	110.999	105.251	101.371
IFITM3	48985.1	31686.5	34503	34733.5	66315.6	39102	36580.5	34378.7	45529.7	39868.8	32578.8	24380.8	35412.9	26992.6	26760.6	42724.9	43226.1
PEX10	183.189	148.066	156.936	207.496	285.556	166.701	191.371	188.015	181.366	208.229	175.258	135.735	98.6868	158.085	151.398	164.485	178.013
KRTAP10-9	161.799	114.896	112.339	179.764	197.94	173.467	162.582	147.815	138.457	179.976	152.235	111.997	111.531	167.396	146.07	150.37	139.099
ABCC11	147.021	116.045	130.685	160.592	191.652	155.094	152.797	154.808	129.737	144.459	156.327	115.126	107.606	160.64	123.442	145.886	130.432
PRDM7	122.891	100.787	109.299	157.086	168.632	134.954	137.728	138.357	111.501	150.994	142.502	103.816	87.8441	156.227	121.378	158.91	132.979
SIAE	146.613	117.169	129.741	166.746	204.116	151.51	186.076	162.085	155.03	174.555	150.151	121.555	108.727	154.89	146.453	156.158	153.329
C1R	5036.45	8134.71	6022.23	6725.4	12870.8	9255.28	6897.72	6211.89	6879.01	3779.19	2993.23	3284.92	2599.16	3029.15	3477.58	4177.66	3406.36
ACHE	157.502	131.532	125.822	173.296	170.963	170.26	161.149	175.293	130.759	162.662	150.307	105.287	98.0729	169.598	130.537	152.021	161.755
PALM2-AKAP2	153.731	109.14	109.675	170.541	187.421	143.741	154.825	163.757	146.111	150.883	147.737	109.446	105.11	160.753	131.543	140.046	168.019
E2F6	804.059	650.128	629.681	913.715	1167.75	781.195	763.477	811.129	657.03	643.95	586.842	431.142	362.21	957.368	503.181	533.218	670.606
ACOX2	563.52	562.697	1325.54	2163.92	1892.83	1234.58	1201.94	1614.31	1542.45	1631.2	1448.61	1073.9	1103.29	1482.95	1293.78	1180.65	1808.46
USP10	569.588	667.877	506.882	774.489	1425.45	606.613	571.074	876.624	607.864	1028.5	586.528	499.488	430.132	509.137	554.752	901.216	794.418
PRDX5	12930.4	7325.03	22152.5	20356.2	34478.6	17984.3	17178.7	23562.2	17560.6	14737.7	13254.6	11665.7	13708.9	13178.1	11011.1	14767	17356.1
OR52N2	170.742	137.711	149.404	197.071	244.459	171.517	185.963	196.15	143.802	249.943	208.679	104.743	115.403	206.02	185.991	195.065	163.469
TOX	214.04	180.374	275.319	361.379	541.582	267.831	211.202	428.294	236.977	414.216	247.454	252.728	194.713	253.702	231.376	331.358	218.271
SDHA	2847.97	1703.36	3730.26	5130.15	5393.59	4670.03	2990.59	4161.88	3525.61	3313.42	3067.64	1876.57	1730.36	3351.78	2752.96	2576.19	3805.75
DPAGT1	1469.47	927.116	1328.52	2132.92	3296.15	1366.62	1691.14	1930.27	1648.72	1362.88	860.521	955.83	788.402	1388.13	1082.27	1283.17	1353.22
CDC42BPA	487.831	337.265	496.771	515.563	743.204	417.995	483.364	491.051	525.849	420.191	440.832	260.92	237.638	498.663	309.804	386.899	556.924
DIAPH3	157.576	124.368	134.882	187.358	223.486	179.517	179.437	199.291	203.201	198.074	175.086	127.506	108.923	162.945	122.886	181.775	180.45
RNF7	144.951	106.248	124.52	172.769	201.039	150.134	184.143	172.048	136.973	152.406	154.096	107.89	107.958	158.348	146.19	140.663	156.6
CCND1	12780.8	8247.07	18044.3	14144.1	35480.8	16279.4	13447	10968.8	14781.9	11847.9	19831.7	8738.56	8599.82	15306.5	11310.9	8812.46	14966.1
SFN	1745.8	752.085	1250.54	1795.11	1704.04	523.808	765.526	734.022	751.652	770.942	231.005	523.63	238.924	227.791	335.737	934.116	225.868
WT1	174.825	139.052	153.16	177.831	214.722	164.899	161.629	231.354	159.542	286.048	153.823	151.762	109.011	159.5	128.103	157.827	135.728
LRMP	408.283	608.547	653.271	1235.48	1231.43	857.153	650.401	905.587	710.552	776.162	585.43	499.439	504.516	1064.13	752.862	493.179	701.855
KRTAP21-1	151.404	107.19	117.867	159.397	182.159	163.196	151.042	143.66	156.17	144.67	149.623	125.235	109.033	160.157	134.992	142.668	126.927
FCRL1	126.605	89.6614	105.307	141.526	147.946	140.694	129.503	135.219	131.348	144.715	136.486	95.763	99.6869	156.046	134.569	115.546	107.327
ADORA1	134.716	111.741	119.889	171.346	203.825	145.039	159.088	181.945	141.54	160.19	133.964	112.044	102.459	158.096	113.228	132.409	113.177
FCGRT	4940.45	4568.82	11826.2	11569.3	14343.8	9364.59	7578.25	11583.9	12113.8	7953.65	8880.04	8034.96	4407.67	10222.2	8089.67	8526.58	10182.7
SIRT1	463.257	488.162	347.031	661.595	637.476	340.008	258.527	1193.31	303.21	638.736	709.788	480.758	438.072	545.904	487.645	704.804	626.767
FURIN	900.229	688.896	972.504	978.38	1357.03	978.145	883.645	1170.64	931.326	977.813	1291.65	529.504	292.03	1259.1	663.407	1628.28	1476.93
RAB3D	185.667	164.72	158.928	255.391	281.114	183.755	186.216	253.968	188.897	172.455	186.568	119.544	116.781	199.846	160.168	175.845	155.172
TAGLN	18709.9	9886.17	11559.8	15396.1	27306.7	9861.2	24859.2	7759.01	17175.6	12130.7	8386.15	8495.43	6547.04	15884.5	17016.5	7185.34	17139.2
HPX	175.495	139.689	162.399	209.683	306.485	213.033	192.965	192.834	172.684	167.361	186.99	124.318	130.671	258.651	147.974	196.907	196.723
IL21	140.1	102.692	108.281	126.535	152.547	132.874	137.388	135.372	106.988	126.683	129.736	100.212	81.3375	148.24	118.989	132.459	115.257
NFYA	257.084	185.834	208.827	331.354	476.797	264.876	237.091	315.881	250.122	276.94	254.43	183.643	171.809	281.693	234.154	310.303	255.198
FHIT	163.708	114.442	130.093	166.725	191.277	181.519	186.048	176.687	172.278	170.001	142.221	135.094	104.526	183.873	132.57	141.087	135.4
HS6ST3	137.729	105.156	104.914	134.809	159.012	125.138	149.887	155.074	121.532	133.656	151.304	113.474	86.8502	136.951	116.738	141.02	117.659
FCGR2A	557.036	997.609	533.766	758.512	2120.78	519.83	631.346	964.153	916.335	1234.79	618.876	639.436	392.318	460.186	790.038	997.599	516.628
TREML2	176.645	177.643	171.668	184.895	261.843	205.115	224.19	220.197	173.221	208.862	175.513	131.762	142.585	225.427	161.632	306.96	177.691
NFS1	268.569	256.281	291.692	543.453	1025.94	526.525	345.205	686.023	308.13	981.331	460.927	510.398	285.883	614.533	638.189	752.583	480.492
ALKBH7	1077.63	618.822	1536.73	2708.25	2429.34	2226.81	1800.34	1519.98	1878.61	1436.62	1148.19	750.702	621.804	1446.32	978.571	961.827	1838.1
PIGA	929.731	951.148	694.878	1181.42	1388.22	1212.59	599.279	1466.03	960.73	1165.01	1266.61	636.782	461.233	1028.63	642.854	1864.67	999.683
XK	186.361	222.647	197.248	300.232	363.563	325.955	231.626	341.998	200.599	373.271	327.538	248.316	253.039	421.73	276.385	324.683	311.196
CYP19A1	150.408	114.005	121.143	152.14	193.362	148.138	155.257	160.866	135.824	162.045	138.674	110.72	98.3281	147.814	125.608	134	127.303
RBM4	1105.32	1218.5	1326.57	2102.53	3321.62	1559.69	1391.6	2155.66	1540.73	1950.51	1357.37	1020.21	733.156	1335.34	1288.32	1820.78	1667
PHF2	727.755	630.032	1111.46	1476.98	1802.39	1235.18	941.598	1550.82	948.52	988.913	1101.87	651.813	594.607	1287.76	911.288	884.079	1304.62
ST6GAL1	887.515	968.954	1030.05	1129.9	1965.13	1124.67	715.157	1467.98	1228.71	967.433	686.443	1017.55	448.5	770.917	780.49	1159.95	1753.16
SNRPN	1148.32	975.478	1358.35	2352.28	4189.32	2085.66	1687.97	2329.03	2261.35	2360.75	1838.48	1392.96	1236.69	2045.55	1693.11	1754.69	2039.79
GABRD	262.696	149.099	199.976	286.63	355.277	271.006	282.316	312.931	281.411	371.73	250.122	153.28	123.474	196.938	206.777	295.294	196.253
GPM6B	544.409	787.207	1160.94	2570.22	1929.13	1867.24	1401.24	2236.19	1570.28	1137.91	1141.42	739.021	925.152	1294.02	1026.13	1481.25	1276.84
KTN1	1008.83	847.843	454.812	706.353	1853.71	674.502	460.226	1605.79	677.01	993.212	984.042	802.063	518.407	568.616	260.526	1451.92	926.832
GAD1	142.54	111.258	118.156	169.684	172.507	136.084	153.946	149.976	126.318	170.707	146.375	117.27	100.765	151.828	112.519	126.148	135.224
FANCF	143.673	148.374	107.55	146.657	181.317	147.918	139.492	165.355	134.648	132.548	147.233	102.709	109.657	142.991	107.669	118.716	114.651
MAX	260.485	240.225	204.899	287.561	422.879	274.951	286.291	331.344	247.068	451.645	254.095	202.7	185.84	243.003	230.195	337.812	261.804
ZNF250	276.771	221.542	320.888	431.669	543.552	280.979	308.309	510.847	307.885	521.927	407.334	250.05	322.694	505.398	358.997	290.56	495.531
NCOA1	934.557	1116.63	1290.3	1741.33	1901.62	1542.68	1021.58	1820.19	1201.36	1257.55	1344.32	900.147	898.623	1560.47	986.823	1421.29	1292.35
NASP	303.684	417.498	550.172	623.897	609.667	578.886	463.128	965.354	654.729	649.654	685.947	369.882	355.892	698.884	430.468	633.307	785.527
POMC	179.601	149.882	182.067	227.826	255.689	180.924	191.728	226.319	195.568	179.975	222.981	131.668	129.896	192.906	179.248	184.482	193.943
EHMT1	256.438	251.359	216.077	427.011	585.384	347.468	304.56	290.507	252.272	338.793	286.331	184.905	134.082	250.438	212.356	283.985	285.178
SMPD3	128.405	108.881	146.857	211.538	309.41	178.649	215.229	260.193	166.212	179.739	176.385	129.779	151.034	225.024	170.053	177.195	175.289
CALB1	134.226	89.7792	127.353	127.199	163.147	142.808	150.159	144.614	113.695	139.078	135.377	100.479	90.4481	138.718	111.472	128.686	122.606
DHDH	686.503	166.896	510.875	933.659	698.679	329.576	324.259	625.387	374.548	490.875	380.565	506.459	195.149	405.815	441.874	305.316	340.364
CUL4A	322.111	313.535	177.205	243.009	498.904	201.019	180.285	605.34	213.69	476.329	361.915	266.447	182.223	224.501	290.419	414.039	287.813
TMEM59	14410.9	13302.4	21184.9	24596.2	30181.2	21937.8	16619.2	31339.5	21126.2	19297.9	18144.5	16488.3	14431.7	19531.4	14507.3	18514.4	19522.5
PYGO2	368.64	231.535	506.618	685.92	504.93	473.684	503.716	602.12	382.312	436.095	360.469	335.102	291.51	524.198	346.962	297.026	436.77
ZBP1	412.777	281.099	373.457	395.074	840.462	371.376	351.668	656.814	390.025	619.316	361.327	416.816	297.868	401.56	472.059	539.733	441.55
SPATC1	139.539	98.7909	113.146	147.874	173.116	148.506	142.724	151.101	125.714	137.232	145.592	100.382	102.691	143.892	115.549	131.638	118.322
EPAS1	25054.2	43374.7	46459.4	53375.2	64641.7	63022.3	25479.1	52155.6	39318.2	47067.3	63186.7	28216.8	21974.2	50447.2	41436.2	41078.9	55194.2
VPS13D	247.137	217.588	324.994	464.963	479.821	459.942	372.552	468.551	351.589	310.195	356.536	239.745	205.103	408.158	253.476	315.808	306.277
MFAP4	6855.02	14855.9	14126.4	22263	25102.1	16748.4	10712.3	21704.5	8643.3	26580.8	23927	12287.6	17540.4	30581.7	25389	25122.7	30408.8
LHX5	177.738	111	128.839	159.056	216.006	170.61	173.484	156.439	135.692	160.622	159.417	118.473	109.28	156.719	149.446	133.478	133.654
TKT	15382.1	11971	20045.2	20763.6	19327.9	16455.9	17598.4	17765.5	19126.1	11871.5	8768.5	7941.36	4738.7	11228.5	6808.18	10405.5	9691.61
TK2	551.227	383.759	671.146	768.818	980.644	614.953	600.638	715.707	860.102	508.91	446.147	448.153	355.106	579.889	468.911	462.285	590.947
MPP7	167.392	155.042	140.456	219.442	259.46	205.045	178.996	228.904	169.771	302.221	197.267	157.941	150.097	178.87	144.256	231.445	179.472
FGF12	133.774	106.632	116.681	148.859	194.26	183.724	140.057	151.647	133.9	145.295	139.097	102.503	104.871	141.279	130.197	126.533	151.899
SMA5	149.717	108.931	120.651	141.972	149.622	159.855	146.718	151.245	112.62	156.685	157.353	97.8888	93.4367	145.69	134.073	128.714	123.94
GRB10	474.365	491.031	497.835	505.617	749.314	560.177	470.677	726.061	513.218	410.733	548.076	370.824	342.979	658.511	408.66	892.752	968.124
ATP9B	348.571	226.578	371.279	391.856	461.695	368.09	436.387	513.693	447.297	391.159	392.355	327.526	207.446	436.252	391.146	360.404	455.063
MPG	162.898	119.514	128.322	196.415	240.706	179.752	179.992	175.681	164.766	160.951	152.661	118.142	108.424	167.372	136.518	145.834	146.494
PRCC	620.582	597.966	536.114	815.121	1141.63	734.843	638.683	796.853	657.063	864.061	732.511	421.624	350.873	831.968	518.156	666.669	702.771
MCM8	1687.12	1099.8	1131.28	1505.7	4127.81	1688.67	2446.5	3700.7	2200.12	2669.47	2474.71	1781.6	1664.7	1893.54	3202.49	3658.54	2796.08
EIF2S2	262.426	454.279	478.042	531.37	907.643	534.249	415.564	556.792	452.327	433.75	473.139	253.917	224.697	438.449	288.477	412.513	376.604
OTUD5	270.271	221.677	332.575	379.306	440.022	281.515	321.366	476.694	409.792	333.52	329.598	231.323	246.337	417.972	368.773	411.568	449.844
CDH26	145.653	125.969	150.321	232.486	298.017	155.283	165.381	195.975	145.237	207.614	166.917	120.998	127.08	161.513	168.933	202.093	145.636
AKR1D1	33772.4	19220.4	28466.8	28301.6	49156.3	27645.4	26905.3	46275.1	38887.2	37197.2	38154	28266.7	30617.2	35558	43210.5	40656.9	38495
SLC2A11	197.899	162.946	201.871	377.478	313.653	282.329	287.136	297.014	242.098	251.33	215.887	187.177	141.292	213.466	200.162	284.375	214.682
BACH2	188.824	196.175	235.938	252.824	310.523	210.014	161.857	460.102	246.78	284.387	372.56	196.799	189.753	293.04	238.694	342.422	354.171
DHTKD1	254.579	195.071	343.956	389.206	403.777	304.667	311.831	522.802	315.853	276.475	228.16	233.313	176.704	274.02	277.013	320.799	292.859
ACOX1	250.123	212.645	244.796	313.315	434.112	260.301	262.71	387.073	232.238	267.993	212.376	229.602	154.266	223.964	255.187	360.141	232.292
LTBP4	982.583	1670.41	2548.98	3097.4	3466.53	3357.41	2127.97	2848.72	1447.61	2702.63	3585.39	1204.07	1969.22	3279.8	2971.41	2501.26	4847.01
XAGE3	130.541	110.111	105.753	154.662	189.736	139.657	158.299	176.591	122.177	143.339	135.984	99.3693	99.783	155.615	125.785	128.537	118.502
TUBGCP6	411.879	311.978	488.106	646.801	773.367	439.204	432.087	588.707	435.861	480.505	456.094	334.329	278.099	637.375	486.549	531.663	632.794
FASTKD3	322.983	480.67	372.01	544.401	747.869	624.38	533.468	557.825	351.459	390.106	266.572	255.707	163.318	300.929	257.424	330.591	260.134
SLC17A3	182.5	121.195	126.566	172.515	217.93	174.904	176.855	188.618	154.464	190.905	183.902	114.923	117.473	183.657	158.546	152.597	150.101
MAZ	244.643	159.93	229.221	365.942	344.653	294.661	275.675	292.583	221.373	249.529	264.663	182.864	138.112	272.812	224.764	229.506	280.477
SLC6A5	141.874	101.059	101.367	144.698	157.778	123.578	147.784	143.569	123.502	137.91	143.857	94.0355	97.2261	128.395	144.147	133.554	118.465
SLC12A9	2396.3	3670.66	3174.24	3140.14	5039.38	3035.4	3298.94	3454.74	3937.38	2652.66	2244.08	1922.56	1310	3174.3	2285.1	2869.07	2679.71
TTC8	285.34	264.158	268.557	471.575	598.393	379.552	380.608	485.909	346.206	396.432	307.922	270.205	258.796	361.815	308.128	316.114	307.262
SLC19A1	356.654	380.24	618.875	829.954	1028.66	453.425	576.667	770.657	639.355	765.832	532.318	411.175	377.56	644.913	394.852	728.65	831.217
CREG1	5911.18	4999.87	9839.4	8816.25	9157.42	7613.16	7731.72	10409.8	7658.9	5324.22	3929.8	4389.43	2624.3	4831.61	5167.43	6757.59	4995.8
OR2A7	167.995	122.22	130.326	179.874	192.233	141.605	152.116	157.702	145.201	147.497	117.593	109.095	92.8285	171.742	150.992	159.653	179.903
CRB1	152.278	112.49	120.76	150.483	161.658	132.873	140.238	128.484	121.056	123.613	128.891	109.356	112.725	149	115.418	115.897	106.587
PER2	772.372	902.709	504.992	584.42	1437.99	576.045	485.391	912.254	682.598	725.651	2017.6	508.674	721.001	977.208	660.19	733.087	1327
TRERF1	205.313	146.291	161.815	270.317	331.528	223.608	225.505	270.296	221.853	216.032	279.878	201.267	192.327	359.515	215.051	219.398	307.953
RHBDF2	1029.26	1348.17	776.173	573.128	1547.38	1081.64	807.538	1430.29	1235.73	984.583	1163.53	680.4	528.929	1290.76	581.801	2268.73	1355.38
TAS2R10	189.262	189.949	154.289	300.252	265.47	305.673	214.384	491.387	141.216	202.611	255.369	134.449	142.861	178.708	187.801	186	182.162
TMCC3	154.796	132.423	153.234	179.828	221.441	134.05	169.966	247.744	147.037	215.048	244.876	125.272	141.156	180.225	198.558	182.852	162.329
GMPR2	617.196	542.077	629.318	944.39	1449.25	471.967	553.846	1294.94	802.774	925.705	630.644	708.888	470.035	545.516	803.201	855.876	676.814
MAPKAPK3	5314.98	5127.71	5718.66	6088.39	7684.45	4374.53	4864.47	5157.48	5542.57	4677.66	2428.55	2791.96	1525.25	3097.11	2832.14	3958	2557.25
KCNK18	160.789	128.703	127.784	166.879	221.404	169.684	168.74	159.765	125.513	169.064	168.407	130.522	108.185	158.688	135.235	149.685	151.725
TMEM99	1043.45	498.403	1245.58	1790.76	2083.87	1177.3	988.714	1662.56	1139.46	842.565	636.518	1013.15	810.87	975.851	1117.97	693.481	916.163
KIRREL2	139.444	104.442	110.679	148.23	171.377	147.938	148.991	145.18	126.677	141.677	140.287	102.612	92.7573	135.908	126.885	132.23	107.484
YRDC	1257.34	1289.55	926.354	1083.87	2401.77	763.461	921.541	1829.67	1238.69	1913.51	921.159	656.118	434.593	835.995	721.356	1282.36	1298.38
DBN1	690.188	406.514	653.893	807.926	1228.57	821.774	830.739	685.136	825.502	841.031	731.889	549.409	439.88	1073.72	550.204	550.248	1044.52
CHMP5	1006.92	1292.41	1330.83	1528.64	3110.44	1312.73	1054.33	2306.8	1350.22	2021.43	1191.04	1195.89	828.039	798.803	1288.96	1848.68	1219.58
ACADL	593.314	349.786	1494.08	1136.43	1096.63	1467.51	1073.65	2959.59	1240.1	733.543	1385.94	959.248	424.242	1437.23	923.903	1669.43	1511.45
HSPG2	369.445	182.595	286.161	306.201	488.687	357.833	393.521	265.963	362.17	241.869	267.887	168.763	156.717	253.548	238.598	203.418	415.124
NEIL3	140.268	119.849	117.776	135.739	160.222	129.763	136.36	140.408	118.222	128.541	135.353	90.2793	83.4706	142.958	107.897	136.962	124.331
TRPC6	413.221	385.128	385.889	570.378	833.534	305.669	278.712	758.031	657.227	577.748	632.866	446.264	438.046	468.633	603.744	491.33	654.583
TNXB	148.765	140.251	145.502	211.517	230.333	179.257	167.043	163.308	160.537	216.515	192.035	129.002	117.646	160.785	152.968	165.129	183.924
APOL2	189.331	148.435	225.568	254.947	392.979	205.697	202.77	282.437	226.721	248.762	196.015	188.082	190.15	280.478	206.363	300.845	189.353
OSBP2	223.719	139.338	178.058	259.733	319.665	218.978	262.468	259.168	228.043	540.981	235.101	188.266	130.655	311.42	232.11	311.436	458.714
CITED1	144.591	127.931	129.756	187.165	195.588	167.429	181.584	177.282	158.887	162.667	177.225	109.875	99.7396	143.553	134.627	144.207	158.236
RPL32	480.863	512.308	592.767	923.763	970.305	605.224	434.579	656.859	516.547	511.908	430.491	382.777	214.753	487.342	412.364	399.41	508.506
FKBP6	152.871	103.416	129.274	177.747	197.215	152.794	156.085	160.064	118.212	141.373	147.005	86.4001	79.6671	137.48	120.773	127.54	106.097
DISP2	178.373	111.987	164.712	198.8	219.973	162.582	159.343	157.196	144.873	169.724	166.996	125.593	125.142	193.422	140.513	169.394	137.814
MVD	1315.17	660.179	955.069	1552.12	1891.65	1457.27	1140.33	713.845	928.969	796.51	731.592	475.35	401.514	931.059	600.612	821.231	825.312
GART	835.633	777.743	761.179	1055.19	1395.03	738.744	707.303	912.855	795.091	631.919	505.123	559.249	348.06	670.334	522.711	758.02	644.129
HAPLN3	423.829	303.966	199.401	218.533	674.663	276.031	219.002	257.103	261.002	556.556	341.786	214.414	256.536	438.511	273.606	1843.82	449.452
FUT7	165.781	141.413	138.81	211.944	238.475	173.518	200.919	224.284	158.988	160.611	147.511	119.561	112.904	184.154	161.521	181.111	140.018
OR52E2	122.595	94.2335	117.147	138.945	141.798	129.577	129.079	137.473	110.074	132.95	130.117	96.4812	102.397	134.845	115.993	112.585	135.394
MRPL36	3232.74	2065.69	2892.08	4325.44	6767.9	3348.3	3283.5	3948.03	3379.26	3591.2	2267.1	1873.02	1383.84	2238.99	1949.17	2952.56	3230.2
CEACAM21	181.988	121.354	156.096	171.003	249.689	166.52	188.162	236.463	158.858	249.748	169.483	154.526	120.661	200.301	191.523	164.148	171.642
GH2	131.998	103.333	104.448	149.569	159.216	140.766	151.999	142.039	110.836	126.099	145.714	97.6939	95.9074	136.75	116.364	113.867	112.105
SNX27	4142.91	3380.03	4690.39	6323.5	7272.56	7055.19	4737.1	7405.08	4912.59	4327.9	3692.09	2774.93	2081.28	4283.73	3364.97	3955.74	3945.32
LOC606724	606.383	1254.32	1363.44	1085.67	2821.93	1124.21	1675.13	1275.64	1290.55	1165.66	588.527	545.555	522.863	1166.91	951.482	1282.66	738.434
OR1N1	157.371	114.784	115.131	156.254	173.254	147.041	179.878	162.002	131.832	179.666	145.405	108.454	104.362	166.78	154.927	143.932	127.803
GNRH2	220.774	131.145	169.922	205.857	243.607	223.877	233.446	267.022	157.362	210.368	166.387	124.967	108.659	173.874	160.17	171.614	165.596
ELMO1	574.781	478.871	701.651	817.736	1015.88	902.558	674.457	1355.56	771.508	832.547	819.997	576.587	493.22	973.767	700.574	972.043	1015.04
RAPGEF1	1765.28	1331.67	1706.53	1717.35	2563.91	2035.05	1641.46	2036.85	1792.89	2319.95	2181.01	1018.32	1012.88	2176.14	1380.26	1899.15	2353.49
BANP	292.358	181.654	221.494	466.247	491.756	386.973	339.955	337.236	274.957	281.169	311.258	172.598	187.195	366.748	269.411	258.922	335.582
SLC2A1	789.066	525.326	485.928	616.395	1353.47	521.863	762.593	1120.3	566.372	565.583	517.136	600.419	625.091	705.118	514.242	406.885	659.668
CD59	1408.09	2409.9	1338.81	1882.76	3059.66	1719.99	1794.65	2145.06	2100.98	859.708	1168.67	823.494	461.918	1132.14	637.234	1731.57	1521.44
GADD45GIP1	160.675	101.128	117.885	155.891	197.461	150.154	142.219	180.865	130.243	146.554	160.584	124.755	95.852	149.524	130.514	158.307	132.386
ATP2B1	142.859	111.086	125.813	150.333	192.61	145.989	147.003	170.185	130.563	155.807	142.78	118.692	98.8141	157.122	136.236	141.438	126.477
TASP1	453.397	461.716	304.555	429.908	725.934	450.981	424.077	592	433.67	519.443	455.548	354.207	351.698	427.237	422.785	425.333	436.999
IARS2	1604.48	1675.76	2055.68	2610.54	4497.07	1479.72	1781.43	3519.06	2158.58	2428.34	1614.29	1861.48	1181.12	1547.37	1973.72	1911.18	1731.84
HINT3	129.342	121.268	105.916	139.194	146.853	146.331	131.601	142.138	144.642	118.842	126.661	107.812	98.5363	145.872	102.591	103.006	120.229
CHMP4A	2195.14	960.392	1734.37	1469.31	2673.83	1306.18	1380.97	2228.21	1449.88	1503.25	1300.78	1054.45	1022.21	1504.7	1512.9	1595.12	1467.69
PARK7	8008.6	6151.49	8461.83	10118.7	17043	7239.06	10225.4	11249.4	9597.74	8092.78	6213.47	6680.57	4740.26	6059.78	6928.9	8456.56	7891.73
WNT8A	132.765	106.18	110.341	154.182	170.78	157.815	138.134	137.796	126.853	150.195	131.982	102.984	93.9102	146.287	115.528	133.605	117.321
PDK2	142.807	135.413	232.074	337.316	376.905	241.574	250.913	334.721	271.974	334.681	272.357	198.174	166.961	247.855	271.936	217.814	265.832
SORBS1	478.598	539.948	477.674	968.163	1239.93	732.363	604.097	1212.43	532.271	610.041	953.603	407.888	477.867	956.017	851.681	603.244	868.883
ZNF182	290.142	286.493	405.439	587	531.721	512.579	379.663	536.763	354.017	341.093	358.73	312.566	313.262	511.593	326.237	273.736	329.89
CDK2	876.049	1269.64	1103.24	1570.57	2259.66	1693.08	1184.61	1765.7	1323.7	1984.56	1361.44	764.197	643.971	1625.66	762.289	2740.59	1444.25
CYP3A43	143.925	102.757	102.57	143.812	151.37	148.964	144.296	147.791	115.058	120.526	134.004	113.982	93.5686	151.065	119.151	115.36	124.438
SNAP29	504.356	692.34	679.225	1040.69	1248.57	528.849	726.094	1202.77	778.191	536.956	443.822	486.047	315.495	410.832	547.783	614.901	508.209
BCL7A	157.802	114.806	134.222	195.19	221.222	156.36	176.75	196.346	134.136	172.778	153.232	119.008	113.606	179.069	137.417	165.284	167.124
PLXNA3	896.941	413.238	1021.08	1215.64	1487.7	993.858	716.178	964.627	945.819	693.46	898.247	745.543	699.892	1278.31	792.897	850.346	976.266
ST8SIA5	165.723	100.859	107.267	132.147	188.739	167.565	133.749	167.232	124.594	162.658	149.543	110.033	100.999	140.53	131.357	122.612	127.479
SORCS3	145.058	125.952	109.574	137.623	179.124	142.873	162.933	161.262	132.359	132.27	153.388	121.296	95.0211	164.876	115.498	147.359	137.965
ZCCHC7	1548.06	1111.05	1348.52	178.717	2207.51	1456.3	777.051	2338.72	1015.46	1163.71	1327.83	1171.55	1062.02	1565.12	1297.15	1349.45	1190.75
PTPRR	175.588	127.473	185.806	205.949	282.597	228.242	206.33	237.951	173.738	225.803	208.352	142.725	126.859	252.113	258.834	161.086	190.099
TMOD4	222.706	161.768	204.397	314.274	317.982	280.185	216.863	266.709	206.654	240.242	211.006	137.52	156.077	242.932	200.334	193.358	171.035
ZNF263	919.561	882.691	949.462	1137.44	1842.55	790.664	847.682	1895.73	1001	1844.4	1084.41	832.042	633.629	1082.9	1078.47	1453.73	1403.21
NUMB	2948.29	4145.99	4997.63	5982.47	9098.61	5107.03	3640.72	8020.06	5498.64	6589.56	5696.43	4145.6	3416.54	5409.91	5154.22	6523.82	5169.72
HBS1L	137.285	110.471	109.107	149.981	153.198	160.849	138.699	146.216	154.7	145.667	151.878	90.8166	95.9018	134.692	129.087	122.081	139.08
GPRASP2	283.812	243.935	394.274	810.692	857.605	542.424	371.329	758.251	436.172	664.407	605.108	391.457	391.892	701.001	515.646	348.795	413.086
PSCA	147.282	112.588	107.944	145.395	563.136	139.047	195.464	143.425	131.235	171.073	145.521	123.136	112.442	174.111	131.05	162.404	129.695
NR5A2	454.117	401.847	255.197	381.498	317.181	200.554	181.082	344.602	335.822	256.692	169.576	169.619	183.899	197.189	192.042	234.914	270.966
PHLDA2	356.895	172.596	186.081	341.575	407.21	212.424	210.774	231.279	215.177	257.231	184.987	144.374	133.434	192.681	172.614	174.777	144.412
MEN1	281.747	181.702	278.841	430.328	410.491	387.277	318.369	337.103	297.304	248.812	291	202.946	168.768	398.736	268.102	243.564	301.879
CHRND	122.176	103.114	114.615	147.525	155.356	135.585	141.144	139.384	103.135	150.785	114.864	87.1954	92.5281	137.66	107.35	110.349	108.324
ADCY3	4076.46	4430.3	7514.09	6897.02	10770.9	6003.57	4332.23	9222.27	5351.44	6895.85	7150.66	5391.78	3924.45	7539.98	6028.16	5464.02	5429.23
TCN2	750.091	880.19	2106.26	2806.39	2288.11	2198.18	1789.21	2582.34	3125.1	1376.56	955.633	857.811	745.6	820.573	1056.38	1483.78	1386.43
CDH20	161.231	115.673	127.904	174.073	208.297	170.835	162.876	186.155	142.616	179.444	158.519	116.269	121.633	195.981	131.901	130.204	137.643
MEOX2	155.2	111.309	115.973	166.955	184.389	150.334	152.517	201.091	122.355	178.541	168.913	150.871	130.876	152.773	143.826	156.295	147.854
ST8SIA4	171.087	188.059	158.642	264.726	318.633	179.518	161.532	248.893	181.831	266.002	168.627	156.595	144.018	185.396	204.169	198.454	164.11
STAMBP	839.974	694.889	938.698	1340.11	1580.05	919.055	816.326	1601.93	1037.38	1060.59	835.8	769.912	601.822	891.404	909.89	983.898	883.302
OR7C2	154.676	107.532	116.864	161.704	203.48	162.232	162.046	172.826	130.753	173.279	151.013	101.519	99.8614	184.435	143.167	135.393	114.336
FBL	3516.73	1723.16	2838.35	3590.18	5541.67	3636.73	3492.25	3379.66	3358.3	3449.24	2447.17	1764.46	1766.76	3650.56	2184.96	2507.99	3104.09
HMGA1	582.469	231.337	400.284	407.919	439.844	275.879	365.808	423.139	324.601	340.271	293.07	224.805	183.469	332.931	218.101	287.157	282.191
ATP6V1B2	11946.1	11459.1	11995	15868.5	18662.4	12491.7	11990	16761	13542.6	10198.6	8591.34	9618.5	6437.06	11458.2	9834.29	11856.2	9430.36
UFM1	211.642	200.615	128.113	186.214	350.692	163.05	199.254	287.301	169.021	243.536	166.18	174.547	117.838	178.987	159.013	237.095	167.266
ATP2B4	1997.49	2690.63	2703.46	2680.15	5852.55	3264.12	2635.16	3631.44	2679.17	3133.51	3315.77	2075.94	1734.37	2930.06	2823.83	4992.45	3280.44
RFX2	394.014	347.688	448.184	688.546	1543.83	550.186	762.808	536.979	423.599	606.641	702.471	397.638	1095.25	1149.78	516.08	440.679	869.24
CDK5R2	143.592	107.118	125.927	162.007	218.533	162.281	149.043	161.201	121.124	144.981	163.201	111.174	87.4911	165.806	119.143	125.073	139.461
MOCS3	188.421	177.476	172.311	217.446	359.983	253.209	247.733	237.04	172.004	225.379	167.611	147.044	136.693	194.744	184.801	159.853	172.296
ZNF701	217.623	203.809	214.774	214.574	429.163	200.31	175.489	331.848	206.83	313.48	182.338	188.713	158.355	214.201	255.345	195.434	211.834
WDR48	1532.81	1100.56	1890.95	2344.57	2607.52	1490.04	1659.27	3075.21	1437.8	2719.62	1521.01	1188.75	1131.34	2726.49	1913.19	1635.74	2225.37
TRIM35	280.741	224.098	225.671	330.783	378.638	281.412	263.521	362.397	243.549	209.42	279.157	224.901	140.278	286.904	243.594	273.018	262.43
SLC17A8	123.68	96.8147	87.4091	160.039	147.57	130.959	144.735	148.011	113.915	150.307	133.604	95.5745	101.709	133.153	113.249	129.803	118.555
CLIC4	4413.06	4626.36	2523.94	3338.86	7176.57	1737.4	1724.03	6458.62	2308.79	3752.31	3126.88	3492.75	1533.54	2060.66	4514.35	6071.61	3058.94
DMWD	420.985	402.693	577.285	644.143	952.778	712.615	656.245	1141.94	728.111	781.817	723.183	437.179	565.006	874.232	715.559	677.45	1197.67
COX11	185.414	141.346	257.481	410.138	381.237	291.918	260.943	494.489	247.875	221.89	229.992	171.806	188.905	271.995	218.865	203.713	221.408
RHBDF1	4555.07	3830.8	7013.9	6977.59	10208.6	8525.61	5976.87	9410.69	6145.61	5448.28	6806.26	2741.82	3307.7	6850.29	4704.51	4643.81	6984.7
HM13	871.204	641.066	586.024	883.754	1525.67	905.97	790.835	549.766	731.294	563.639	403.277	452.823	268.814	426.157	430.689	778.652	582.418
TGFBI	10149.6	7024.49	15427.2	11467.2	17806.6	6845.52	7379.47	15398.7	13492.7	12625.4	10409.9	10332.5	5816.31	11694.3	11215.9	10843.1	8654.08
SPACA5	141.672	94.4222	112.792	152.381	164.179	167.088	145.298	159.454	112.752	129.73	149.159	104.618	101.673	140.824	141.093	149.569	123.238
UBQLN4	2184.26	1363.83	2340.8	2907.99	3746.05	2408.12	1732.37	3515.81	2216.37	2404.63	2298.67	1830.26	1711.62	3773.22	2230.53	2588.15	2404.54
GNLY	333.027	932.908	1066.13	1321.89	2086.95	783.048	495.807	695.95	431.485	1572.51	1932.84	864.289	827.847	2859.74	612.63	1906.78	840.337
NRAP	135.318	97.9504	106.086	132.153	154.136	135.791	124.154	141.722	112.155	125.534	136.987	99.5835	95.2646	123.591	111.432	112.287	112.428
HPS3	356.879	491.214	510.819	789.943	969.27	674.664	513.951	839.573	613.452	496.94	349.753	365.178	297.031	365.649	499.452	389.689	402.129
LEPROT	6811.97	3553.13	2148.43	6018.3	7256.48	3185.6	3950.26	5932.46	5711.7	5795.62	6018.06	4857.7	3425.93	3525.9	6262.94	4504.24	8034.22
HEPH	220.065	210.673	230.156	301.333	371.82	251.779	256.84	339.517	274.16	346.013	328.368	243.395	200.641	332.179	394.03	292.967	345.664
GRIK1	135.008	101.714	120.04	151.264	178.796	140.912	135.917	159.133	123.503	164.071	132.275	105.645	94.2536	155.031	117.018	132.959	114.061
CDON	140.255	105.623	127.266	157.318	197.21	153.651	148.057	155.461	138.62	152.277	142.485	108.207	104.464	157.604	135.051	144.518	145.726
SAMD14	330.178	298.077	292.166	352.722	755.611	203.087	268.25	216.032	343.23	427.827	276.044	215.989	169.299	462.802	284.001	547.884	549.246
AR	160.402	129.23	151.863	182.248	311.045	159.039	188.879	244.955	168.745	202.969	176.752	128.282	122.863	178.101	190.804	161.41	171.864
PFKM	722.562	522.247	908.426	1051	1283.15	899.54	1088.53	1340.99	1006.29	1058.19	816.711	672.827	538.246	720.123	777.28	654.864	947.086
ILF3	1398.63	1401.06	1205.36	1739.34	2415.39	1651.44	1584.35	1785.25	1485.75	1655.07	1481.86	759.059	719.66	1884.13	1017.48	1261.81	1679.38
ASTN2	171.929	110.365	146.47	180.142	342.79	170.903	168.129	209.46	163.655	181.337	178.257	141.45	143.444	193.266	162.269	178.892	161.165
FGF22	144.65	111.663	115.433	139.846	138.043	119.921	148.938	137.173	109.365	136.679	122.356	90.029	83.6901	126.957	111.714	131.358	116.62
SALL2	330.098	523.505	478.435	1109.12	1067.64	701.078	734.777	1069.68	720.5	1065.01	618.623	450.158	451.79	829.623	669.501	583.227	608.651
NR1I3	139.786	90.3818	95.5557	144.198	162.758	142.761	142.696	135.742	115.124	130.532	127.573	97.6559	95.8922	129.314	103.552	122.774	113.693
CYP11B1	118.247	125.125	98.0874	146.622	170.867	151.68	144.77	141.974	122.959	144.48	136.035	103.138	82.9688	136.848	97.8066	131.532	108.793
GNG7	346.106	266.346	405.692	838.284	858.038	608.271	471.283	764.708	815.636	942.849	1003.41	333.682	306.616	916.648	708.417	517.964	931.742
CHRM2	133.181	98.5177	101.606	128.662	172.602	138.858	150.842	139.544	118.999	139.079	137.107	94.8365	99.1052	142.518	105.101	129.331	119.434
HGF	157.304	122.404	118.761	170.901	192.825	147.901	167.425	174.826	152.194	173.905	142.802	122.14	103.649	164.618	135.309	198.901	151.169
RAB23	812.102	388.111	849.905	1181.82	1369.92	801.699	654.888	1408.84	877.955	897.319	1040.84	920.551	862.059	1267.78	1193.19	810.492	1109.61
EFNB3	186.236	126.218	160.826	206.475	1030.42	197.492	436.267	277.956	277.011	290.146	267.72	230.005	373.161	402.691	240.164	217.734	229.239
HOXB7	351.628	208.047	506.324	632.669	818.099	536.784	501.113	743.26	493.204	321.262	426.233	553.355	411.509	478.508	462.776	358.44	346.932
ASCC1	2019.92	1705.11	2724.56	2474.13	2813.7	2915.21	1978.17	3435.26	2827.8	1530.78	2205.37	1650	1508.65	2568.06	1629.62	1834.61	2718.56
PRDX3	3370.64	4286.94	3384.55	5404.97	8020	4410.45	4369.19	5037.35	4097.06	3818.07	2445.68	3053.8	1621.14	2450.13	2903.91	3410.75	2565.4
SESN3	171.033	114.682	144.961	203.245	241.5	177.456	192.516	231.546	217.668	189.928	160.041	159.939	114.704	187.041	152.682	201.731	167.084
MAML1	324.853	266.488	316.504	498.555	649.15	472.044	380.546	393.738	365.606	443.551	431.989	227.908	191.881	495.413	302.323	335.65	453.28
CEP63	423.838	363.015	440.084	578.855	766.884	464.636	400.952	526.263	383.887	392.875	373.665	347.402	303.974	402.051	338.242	363.483	369.387
TREX1	462.963	264.649	368.189	505.735	477.11	511.296	447.535	519.748	461.716	368.48	336.413	270.099	256.872	482.925	312.446	328.173	398.006
METTL7A	304	231.784	261.915	259.59	576.368	364.716	390.525	1280.39	341.412	456.208	385.943	383.107	290.642	260.33	488.152	624.9	426.059
CRNN	281.84	219.542	217.246	282.603	428.202	360.21	363.777	384.67	312.803	385.567	280.618	207.512	181.424	217.357	247.359	328.471	205.422
OR9A4	121.847	99.7554	112.88	143.444	190.733	117.143	146.652	158.405	111.27	147.811	143.397	121.22	89.6462	151.248	122.315	148.295	125.985
UPF3A	929.381	904.934	902.267	1432.23	2046.48	759.848	719.108	1772.15	1119.63	1130.2	870.633	797.873	806.97	948.369	1072.81	859.054	1098.14
KCTD8	172.31	110.34	115.255	138.546	193.208	125.402	143.608	180.659	113.745	177.238	143.293	132.15	101.403	151.209	127.457	175.11	144.795
MMP7	609.17	916.4	1590.65	4946	2025.7	503.808	560.646	1243.85	788.677	663.88	260.68	1407.87	948.424	1013.03	1230.03	1052.85	735.485
GRK5	1107.26	1632.93	1684.96	1402.55	3813.29	1189.51	1557.7	3227.05	1883.26	3919.22	3076.69	1611.47	1682.83	1690.11	2400.88	2906.66	3370.59
SLC29A4	152.948	105.962	116.563	161.8	165.171	155.278	140.103	146.953	124.106	157.32	160.054	116.037	99.0255	158.469	116.964	134.401	130.052
PCDHGB3	131.468	104.121	102.396	146.71	164.787	156.365	136.719	144.204	120.46	127.167	151.092	102.271	102.145	145.447	107.044	127.648	127.978
OR51V1	149.672	97.42	105.047	157.261	133.466	152.806	150.394	130.622	116.224	159.107	119.424	101.005	76.2048	136.292	129.804	128.183	119.989
MRPL43	847.159	764.839	1683.4	2105.7	3203	1541.95	1653.77	2217.44	2083.14	1828.57	1113.09	1075.55	909.205	1387.39	1239.61	1087.38	1529.48
HSP90AA1	7483.72	6104.93	5941.77	9496.14	24305.9	4641.14	4202.89	8808.24	6410.88	7571.55	7985.9	9144.78	7298.31	7294.56	7983.66	13535.2	8157.24
FCER2	163.749	127.182	111.741	140.309	195.29	144.758	156.035	157.374	142.494	169.023	154.305	111.179	89.8526	159	152.001	152.958	126.613
KCTD1	241.126	128.171	167.986	211.398	272.045	138.134	210.432	262.56	181.752	201.913	171.033	154.715	134.051	202.553	158.188	170.011	170.737
GBA2	895.276	748.203	1009.31	1377.08	1648.81	1180.62	1148.83	1273.64	1110.92	997.942	1268.6	642.885	530.108	1925.91	889.5	1130.29	1540.87
SACM1L	319.012	301.279	244.327	351.274	582.93	278.337	194.232	1246.46	235.02	456.106	430.622	497.13	213.625	279.378	422.762	546.233	265.171
PCSK7	1345.04	1202.58	1481.61	1716.93	1945.82	1758.52	1349.66	1599.89	1734.93	1406.13	1382.93	845.868	728.889	2035.27	1029.71	1433.54	1298.89
NECAP1	2564.41	2138.95	2306.36	2424.06	3980.09	3259.36	2120.57	3402.74	2223.79	2707.6	2078.52	1597.52	1171.63	2979.89	1930.18	2520.87	2149.26
USP32	249.02	355.463	334.56	530.312	523.242	274.839	331.398	568.492	323.706	381.955	283.509	240.709	211.12	334.689	299.764	578.114	356.306
ROS1	839.199	1092.06	1335.45	3198.46	3000.57	1514.11	1152.2	1960.16	1240.15	1172.2	725.51	711.144	222.85	682.284	1176.6	1398.61	781.938
ZNF215	155.353	168.243	130.997	175.226	250.429	172.433	198.532	216.232	176.284	177.766	165.376	170.115	142.202	167.894	147.289	148.672	164.293
PMS2	220.595	153.598	150.907	236.758	326.691	202.437	177.331	243.406	189.668	219.237	192.418	147.936	121.688	166.287	168.202	174.444	160.288
PPP1R13L	598.617	352.257	755.808	1367.48	1168.59	864.133	870.539	1017.84	837.933	697.961	648.255	431.962	407.361	1063.58	645.623	763.092	1335.28
WEE1	454.9	358.72	403.288	522.816	805.276	502.535	451.642	912.961	652.961	673.677	738.541	539.494	427.606	845.277	477.668	570.671	1162.27
FLOT1	3930.07	4890.53	4119.14	5669.42	10024.5	5006.02	5232.92	4294.69	5246.44	4582.7	3764.94	2119.68	2149.09	4961.07	2806.21	5308.87	5132.66
ESRRG	144.866	113.769	121.475	173.611	218.356	140.258	150.404	161.792	128.039	168.313	155.249	121.069	117.151	155.597	131.334	151.214	134.811
PRPF19	1585.31	644.693	1046.29	1184.13	2688.3	896.206	1018.37	1241.25	1040.85	1100.41	910.441	654.822	596.264	1126.17	899.506	1005.41	905.186
FUBP3	2459.07	2901.4	2701.58	4086.56	5096.44	3583.22	2628.33	4612.05	2234.03	3155.16	2701.66	1922.22	1279.79	2660.05	2313.75	2741.42	2609.7
ELAC1	203.313	285.835	212.722	319.403	544.076	286.973	215.231	332.976	232.395	260.457	255.397	153.269	125.245	172.236	184.865	192.393	157.603
HARS	3165.43	2287.21	2682.93	3037.74	3978.89	3112.94	3059.63	3212.9	3604.51	2226.84	2548.8	1773.77	1808.42	3955.53	2025.68	2165.69	2455.16
FAM3C	720.91	961.503	619.485	760.153	1844.83	948.891	963.227	966.765	739.125	634.979	650.65	538.918	418.934	660.035	562.573	747.751	620.2
NUP133	1175.24	1269.91	1947.24	2325.72	2742.54	1870.66	1609.38	2578.86	1624.9	1362.65	1538.6	1111.2	988.361	1903.94	1379.91	1417.61	1458.31
SPC24	219.211	212.57	337.672	359.494	458.712	280.926	448.35	368.025	893.364	359.84	338.344	321.614	186.7	279.635	267.639	365.514	332.43
HINT1	16125.8	9231.99	19389.7	24001	32634.5	25839	21493.8	24574.2	21217.1	16635.1	12433.8	12498.8	8487.48	13738.1	11834.9	18213	16501.4
IL5RA	184.588	135.863	145.863	204.863	316.217	191.993	207.78	264.014	187.842	234.904	194.574	152.97	155.736	219.311	183.16	202.735	161.163
KCNH6	8042.3	6152.3	8066.64	8721.09	16499.9	4936.56	8223.39	16569.8	12156.9	11642.5	8920.06	9341.3	7286.76	6995.79	15694.4	13176.4	12899.1
PRSS16	332.967	253.05	482.697	598.929	584.269	548.42	382.856	562.777	322.216	368.378	322.964	233.727	174.195	298.267	220.393	316.125	330.958
ARFGAP3	121.89	106.367	121.289	158.015	185.943	141.989	170.082	172.224	113.207	174.912	141.928	113.656	90.2024	168.619	122.156	148.732	127.225
RNF175	151.62	127.653	136.182	168.399	205.318	165.294	145.713	155.71	153.863	162.239	153.032	115.326	114.197	146.967	121.181	148.447	147.842
SULT1C3	131.692	111.867	111.494	147.122	155.715	155.318	165.229	177.12	129.541	174.578	146.237	108.084	99.5737	151.172	173.112	164.996	131.589
BBS5	172.93	114.805	131.6	191.327	241.709	176.584	176.119	204.826	142.034	178.608	174.207	134.362	149.852	185.106	150.065	140.949	152.49
HIST1H2BK	6414.58	3944.67	7827.98	8294.07	13684	7323.35	5342.94	13747.6	8002.85	6572.07	4524.18	5359.3	4152.73	4499.65	4505.17	6806.79	5727.81
PYCARD	1750.25	1386.57	3786.6	3834.48	5097.13	3018.4	3190.01	3619.31	4468.86	2278.02	1554.42	2205.62	1139.7	2032.25	1900.31	1962.25	1775.15
RHCG	163.979	119.729	118.51	158.109	240.812	139.859	147.62	168.422	136.978	192.688	165.454	129.796	107.964	164.019	158.68	147.378	145.105
GJB2	140.045	243.176	115.277	216.694	292.592	178.681	161.69	166.623	145.352	185.844	152.428	178.08	94.6196	196.891	127.302	156.133	133.557
PML	193.335	183.571	154.744	227.667	319.211	201.027	216.602	205.216	184.739	245.531	237.498	148.944	128.972	245.132	187.82	301.001	241.625
S100G	137.896	89.8638	107.944	155.012	134.52	138.519	135.585	131.2	112.487	109.843	117.205	99.8573	76.4827	130.257	98.9051	109.581	105.836
OSBPL3	279.049	413.039	318.406	460.442	919.463	394.936	364.118	605.75	367.826	463.24	395.655	294.95	300.11	483.307	362.236	505.324	297.07
SH3BP4	2193.51	2469.2	2665.8	2915.52	5016.31	2895.58	2011.9	3587.29	2527.54	2820.46	5739.05	2145.41	1508.71	4071.34	2248.61	2223.99	5095.58
RAB11B	265.071	208.624	233.746	365.034	342.631	234.659	268.407	329.148	245.259	299.921	252.663	194.621	157.221	233.397	225.683	251.343	326.468
ZNF92	144.513	101.289	98.0227	152.453	157.091	136.202	150.952	140.948	103.629	134.149	132.878	102.792	100.154	134.273	123.536	122.889	109.03
FAM49A	260.433	172.44	213.425	245.125	362.403	225.938	233.262	278.38	250.438	390.706	293.214	233.113	152.017	305.811	232.633	474.901	284.282
CR1	152.096	384.516	152.532	200.943	288.837	189.721	258.242	198.553	170.404	164.545	147.161	124.397	106.333	148.903	147.43	176.466	131.352
SAMD11	194.031	158.655	171.355	248.892	299.833	187.505	196.357	242.19	192.548	222.871	209.306	168.992	154.611	230.577	205.958	209.583	202.612
SNURF	910.86	1174.71	1662.24	2667.32	4398.79	2091.15	1512.74	2499.16	1968.9	2435.42	1659.25	1352.82	926.523	1484.43	1669.39	1698.76	2108.37
GPR160	328.348	292.872	617.854	901.802	588.401	385.985	289.718	901.524	413.5	509.706	482.901	478.202	293.053	377.978	408.333	592.151	777.347
RASSF1	1022.6	892.688	1196.95	1320.66	2140	1214.67	1256.18	1406.21	1109.37	823.11	1387.35	683.05	691.606	1468.14	837.774	716.269	1264.61
DCTN1	1279.04	886.676	1392.33	1519.69	2184.45	1167.2	1194.65	1892.7	1629.96	1429.9	1467.01	963.818	789.891	1350.51	1345.43	1338.14	1579.13
PTPN18	179.06	137.244	176.341	209.584	279.369	193.141	201.562	183.258	180.456	192.753	165.79	135.498	129.874	185.472	170.177	177.649	159.912
IDE	461.411	522.377	370.243	517.573	703.95	452.867	398.516	534.597	435.179	374.797	342.666	336.558	198.683	315.19	312.983	479.28	326.023
COX6A2	114.138	92.7001	103.224	132.553	158.714	141.615	143.097	142.292	118.133	124.426	147.502	88.7062	101.608	157.97	111.581	128.782	103.899
LIFR	185.437	286.707	196.328	204.792	275.798	219.103	155.753	663.068	199.947	314.053	448.289	330.771	196.301	241.63	411.418	502.229	377.302
MTIF3	909.806	948.809	1308.04	1560.78	2818.2	793.022	1447.81	1918.31	1731.09	949.101	948.209	964.056	720.942	765.539	1565.05	1342.68	1327.26
PRKD2	427.519	298.761	357.443	433.988	738.873	322.525	318.212	584.064	433.098	579.97	540.053	322.628	274.134	506.437	465.918	562.512	725.982
B3GALT5	126.44	97.7087	107.095	143.796	170.593	143.774	140.154	149.502	120.192	133.018	131.54	108.929	103.592	142.748	117.695	125.859	114.532
RHOA	7622.38	8807.57	7988.06	8203.98	16184.3	5919.46	4328.67	17368.2	7331.83	10934.4	8925.75	8187.63	4721.49	5603.86	7956.92	13617.1	9869.71
HPR	182.637	131.409	112.504	622.748	181.458	162.79	174.59	173.594	138.568	809.433	168.504	123.093	107.893	156.769	136.149	175.993	147.39
ZNF83	404.924	372.147	395.085	573.883	1048.64	391.261	231.428	971.432	400.971	675.021	612.28	727.814	588.871	608.87	663.318	967.746	505.429
ASB4	136.514	106.131	116.816	154.146	173.131	132.095	150.969	172.172	125.614	150.22	140.079	108.204	94.3099	160.879	115.569	128.264	126.018
FCAR	698.213	508.577	507.653	1003.27	1449.2	684.865	789.131	1583.66	908.071	860.157	893.019	836.956	772.247	811.229	1050.24	1101.43	1174.56
OR8B8	110.973	91.0155	91.6441	136.612	173.066	159.032	137.149	134.844	92.1964	121.004	130.969	88.2351	86.597	113.76	101.873	105.047	108.334
RLN1	157.801	95.8089	104.981	140.644	197.789	123.106	134.718	136.021	110.038	133.429	132.185	101.512	98.0843	136.207	111.295	117.82	113.836
TCEAL1	387.584	331.163	259.395	526.945	724.074	332.542	312.686	674.542	409.806	401.039	370.243	352.836	210.519	286.234	398.926	455.195	387.781
GRIN3A	125.287	100.259	109.769	144.841	168.871	137.151	133.455	124.409	119.323	115.612	128.526	95.2753	80.1026	126.561	113.165	118.934	105.434
TMEM69	1122.51	1255.81	1061.6	1984.15	2845.74	1585.01	1508.88	1258.27	1738.37	1248.24	760.538	692.1	564.261	1143.68	926.027	896.71	879.647
TMEM71	403.139	1295.99	788.119	737.7	1287.51	707.111	864.875	811.543	891.979	949.777	843.041	583.884	764.729	1981.23	556.532	1229.12	865.4
SLC8A2	142.045	112.866	120.222	144.66	207.28	138.185	147.391	175.542	121.533	149.505	156.196	110.474	111.058	144.227	143.286	137.682	130.236
OR2A5	240.878	186.739	209.769	235.477	369.938	231.376	243.293	288.988	260.544	428.624	250.091	162.452	156.508	228.068	215.859	336.444	198.541
UPK1A	157.191	130.298	118.48	174.676	194.907	184.208	168.06	177.929	145.068	166.409	164.49	115.953	106.601	163.95	147.023	141.959	145.649
RAB37	288.603	239.128	320.937	544.569	783.192	457.077	352.69	585.568	239.38	547.43	388.819	205.815	279.961	491.469	362.148	317.616	400.529
H6PD	169.019	103.405	117.918	146.41	168.983	153.619	151.156	158.248	120.008	155.117	136.832	114.281	93.7076	137.522	131.681	136.983	130.083
TPM2	14417.1	5778.01	10546.8	13575.7	23141.4	9962.81	17823.5	9335.93	16742.9	8465.96	7604.86	7219.55	8568.29	16040.3	15370.6	5411.29	13256.2
NOS1	148.509	100.235	95.8609	152.136	172.872	140.956	151.8	159.775	120.968	148.285	155.443	101.378	95.3152	136.011	122.437	118.315	113.993
SPTB	134.249	111.982	116.902	158.774	183.811	157.773	149.409	160.756	138.827	164.189	140.758	107.703	95.3712	158.753	117.34	139.942	145.043
KLF2	7540.49	16078.7	7425.2	9317.17	22986.7	11340.5	6635.42	33128	15901	7868.36	13481	10609.6	9504.77	9468.3	13217.7	11708.6	10263.2
DHPS	2194.47	1239.03	2437.46	3173.78	3984.21	2661.81	1965.55	3089.23	2356.4	2377.49	2004.53	1483.15	1341.44	2497.22	1820.39	1942.57	2439.94
GPR78	159.412	120.007	124.377	160.64	219.81	168.905	167.967	194.612	132.744	165.599	138.332	124.676	111.481	175.44	139.888	135.35	140.764
MEI1	204.442	134.539	180.279	172.981	296.647	348.278	198.843	340.499	214.842	252.859	227.576	172.497	140.675	341.916	239.563	256.243	256.081
ZBTB38	234.131	316.885	246.47	388.751	493.53	311.63	258.46	442.387	316.789	397.273	294.458	226.18	163.039	271.898	289.062	360.961	326.482
PSMB6	12128.5	7855.04	14209.5	15380.1	23932.6	15430.5	13935.6	15996	14051.1	12102.5	11693.7	8301.44	7413.84	11185.3	7646.87	9725.71	9389
PRSS23	1400.9	1458.1	1154.96	891.372	2565.11	824.17	948.492	2479.38	1445.89	1177.67	1546.62	1784.16	1234.02	1139.86	1573.28	1048.52	2765.01
BAD	583.891	406.992	721.059	1057.36	1374.74	944.437	894.013	956.643	859.54	805.887	683.48	442.613	377.517	680.881	606.596	651.072	787.256
ITGB3BP	204.858	140.641	195.331	209.087	288.398	171.951	225.055	387.883	247.845	267.358	229.78	313.381	187.764	177.014	252.196	326.162	226.134
TBC1D22A	270.318	244.835	311.624	430.071	557.623	342.487	334.881	381.903	363.385	390.935	267.488	204.983	146.148	312.757	269.913	241.588	329.048
NIF3L1	1667.89	1449.17	2336.01	3301.91	3747.69	2028.81	1853.55	3163.34	2133.93	1608.71	1354.37	1391	1154.4	1758.92	1589.34	1379.45	1327.72
SLC22A7	122.66	106.671	113.062	143.954	165.773	147.906	144.085	154.419	126.688	151.244	150.056	101.288	100.601	144	123.035	137.932	114.973
HELT	143.556	105.49	154.54	155.648	177.999	179.041	150.215	152.988	140.552	239.928	162.899	110.278	107.699	156.289	115.541	161.881	123.25
BMP2K	260.07	285.649	205.439	363.026	501.926	290.895	233.809	297.512	287.74	341.568	226.484	193.291	151.806	238.404	206.869	262.199	251.721
MAP3K7	1130.95	1177.8	920.272	1296.54	1796.98	948.996	908.286	1942.04	990.776	1317.84	1159.63	918.631	779.565	1086.28	1010.5	1544.75	1199.05
PSMA3	1006.23	1199.49	823.758	1077.73	2402.97	671.779	754.902	1705.48	888.495	1292.59	744.45	764.584	517.077	506.017	848.577	1633.1	818.019
NTRK1	173.173	121.843	123.065	184.686	207.314	184.845	151.573	176.506	137.344	174.481	162.635	112.405	111.275	195.299	149.78	148.728	154.183
PBXIP1	212.372	176.797	319.213	441.811	643.44	350.782	268.829	413.247	305.935	370.395	442.106	250.272	229.899	551.62	421.863	378.079	343.954
TREM2	216.107	121.316	181.964	320.752	277.173	169.19	150.939	210.787	184.904	192.254	168.399	185.822	108.096	165.113	270.404	203.011	140.446
SLC25A18	224.903	145.82	342.072	237.216	229.04	367.065	249.331	514.709	366.733	186.878	349.95	290.454	215.191	625.812	212.552	373.375	354.929
CLK2	759.271	729.994	1075.78	1398.99	1672.35	1276.48	955.927	1486.55	1051.16	1096	903.686	740.849	721.208	1590.21	1045.82	998.859	1120.73
HOXA3	127.686	97.7496	118.79	153.714	181.122	158.762	167.097	184.695	149.504	150.138	154.534	116.724	111.199	147.388	140.398	124.127	144.599
DAO	134.047	106.73	109.614	133.469	169.099	143.38	139.806	139.415	127.724	136.861	125.815	101.704	93.1196	140.206	127.924	137.658	116.95
OR5B3	133.509	106.053	109.543	167.387	177.378	133.722	126.794	160.392	112.41	150.581	133.149	107.421	87.521	141.698	116.305	118.455	103.882
UQCRC1	2864.34	2217.1	3988.71	5352.09	5795.17	3658.7	4695.56	4973.57	4703.27	2879.57	2274.84	2408.5	1791.41	3326.59	2450.53	3081.35	3556.63
POLG	982.287	804.905	1152.37	1656.76	1900.38	1494.08	1098.67	2033.65	1143.82	1117.25	1182.19	789.744	681.679	1444.11	1052.88	1042.69	1418.32
KLF3	134.572	164.327	102.203	139.59	191.583	129.289	126.731	236.529	115.147	212.401	151.796	105.693	94.8604	145.71	128.236	139.835	105.723
SPCS2	158.119	96.8424	120.967	143.325	204.254	144.62	196.238	142.888	134.037	119.612	138.86	98.33	96.6605	154.636	107.027	128.792	124.666
ZNF667	147.783	108.991	121.727	147.5	157.521	136.859	145.074	171.326	145.351	158.939	135.772	99.6341	92.0572	163.525	121.911	138.858	129.916
GKN1	151.383	98.9508	113.302	162.535	186.256	151.648	130.125	162.666	143.479	137.993	132.913	100.287	99.6763	157.219	130.574	114.001	121.378
LRFN4	373.431	194.763	334.666	392.207	362.134	258.375	307.929	313.911	302.212	250.999	247.164	214.972	200.089	286.925	231.137	236.752	299.864
BCL2L10	163.141	103.329	126.484	154.959	166.022	140.4	134.82	151.154	110.206	155.744	152.257	101.718	100.481	144.659	112.519	128.76	114.215
CAMK2D	224.21	147.374	149.508	234.381	345.618	198.229	204.125	244.555	202.199	235.913	179.473	187.219	148.792	170.418	207.258	212.496	192.91
TNK2	765.19	565.57	948.413	1119.53	1572.67	1201.76	1044.84	1270.59	1167.6	1077.23	847.233	706.443	789.931	1267.07	973.881	880.182	1066.94
KCNG4	123.337	100.724	101.949	145.786	155.321	133.262	143.429	137.544	117.388	124.96	125.583	91.8826	82.7669	127.976	97.9262	121.404	114.839
CD79B	273.807	327.525	327.627	387.771	870.438	448.08	439.014	586.323	571.32	449.312	283.484	318.627	194.077	492.7	343.102	257.222	376.283
SERPINB2	160.683	100.641	85.1306	139.59	166.588	119.217	138.483	156.107	101.87	377.373	148.79	114.405	102.038	132.159	111.327	128.729	120.089
UCP2	1528.03	2420.04	1917.15	4253	4017.55	1393.37	3030.35	3403.66	2114.41	2809.45	1494.68	1735.81	1915.05	3002.42	2478.22	1723.92	1360.96
SRD5A2	156.444	111.132	120.579	186.769	243.469	138.945	218.009	173.27	141.888	176.895	172.086	114.735	156.067	163.993	141.057	175.057	126.225
FUT4	635.685	755.408	613.521	770.363	940.479	800.272	545.838	904.242	642.4	693.428	687.844	584.991	443.298	840.169	631.766	541.573	638.122
SUMO2	2278.81	2355.99	3499.4	4499.69	6167.63	3816.47	4443.82	4707.28	3890.33	4465.05	2740.98	2351.69	1645.85	2330.61	3234.02	3401.4	3795.52
SATB1	134.63	138.723	150.783	216.36	313.058	171.873	176.186	232.54	185.357	246.449	184.949	143.498	133.767	216.064	189.61	253.925	243.573
SPECC1	164.51	131.497	124.671	180.701	209.493	142.079	166.91	191.881	157.105	160.845	159.005	109.663	117.219	173.541	146.322	148.091	157.32
CDC14A	163.849	137.725	122.33	192.219	217.553	157.05	162.983	232.562	155.784	164.046	154.582	132.134	154.768	193.051	160.043	186.38	157.024
IL1RAP	190.192	205.933	135.74	179.453	261.351	166	170.14	199.39	176.139	205.711	161.681	145.549	99.6103	153.945	142.767	278.122	143.019
CCT4	382.812	343.524	462.202	754.938	880.631	543.939	418.414	600.806	419.606	400.901	354.855	378.146	285.101	454.279	292.683	392.907	357.216
ZNF420	126.906	93.4347	118.601	137.503	149.33	147.995	146.187	152.098	128.197	126.215	101.605	97.5091	105.887	144.252	116.037	131.711	104.997
IRX3	6613.86	4001.83	22033.1	19322.7	31927.2	11882.9	14707.5	27699.4	12934.7	14394.6	9262.18	15123.2	7635.76	10317.7	18293.9	8022.21	12169.1
CCDC71	412.69	538.408	657.297	829.779	1460.19	461.906	534.226	979.649	662.512	852.87	509.335	490.044	359.282	624.599	699.037	732.929	749.43
PCOLCE2	1141.43	782.446	2225.34	1257.94	3986.73	1011.72	1321.08	4731.41	1621.72	2932.44	1414.64	2805.82	567.334	1402.02	1470.16	2737.71	1064.56
SOAT1	305.592	257.657	177.942	285.374	454.502	184.242	231.751	481.115	188.31	325.78	219.191	233.616	152.235	207.988	251.611	420.366	208.145
REEP5	3520.12	5002.48	7878.26	10266.8	13586.8	7560.6	4631.98	14943	6949.61	6413.98	7336.14	7283.57	5777.91	7210.07	7272.41	8160.02	7865.74
USP26	265.777	142.151	198.584	268.15	325.638	274.175	270.505	352.245	236.387	306.347	244.6	184.453	145.412	211.619	245.069	267.055	198.609
PSEN2	823.587	566.086	1029.81	1038.2	1967.96	969.137	986.861	1263.68	1082.89	983.867	708.807	544.17	540.98	876.88	818.811	641.252	733.373
CASP4	587.543	796.667	670.4	861.065	1881.64	637.725	581.595	1033.85	749.677	1094.62	581.989	535.979	416.854	456.228	733.442	1878.65	651.101
CCR5	151.28	128.33	121.423	168.13	196.569	147.22	170.802	168.925	146.841	171.839	136.35	106.652	97.3826	150.079	140.44	131.713	142.897
NUP50	292.238	261.156	191.123	323.201	393.316	249.315	273.093	281.725	243.269	319.305	229.569	179.121	176.64	253.641	242.938	289.76	240.783
FAT4	146.673	139.972	117.962	199.664	213.084	130.922	174.389	214.237	155.519	183.982	172.812	108.531	132.288	169.012	181.986	164.911	141.84
TLX3	139.781	109.179	126.009	176.71	182.914	131.223	148.477	156.144	127.651	145.489	144.03	121.109	107.012	160.193	140.536	149.08	142.349
DGKB	135.983	104.694	113.063	150.687	185.537	144.427	141.732	153.956	138.318	140.296	141.635	98.2775	101.141	148.006	132.812	131.67	128.532
KCNIP4	143.074	105.055	112.007	149.245	159.1	137.295	141.764	147.683	118.956	134.571	133.464	96.9142	95.7467	138.01	121.522	130.033	112.648
PPRC1	2187.05	1710.88	1374.66	1767.42	3657.6	1449.26	1353.72	1786.61	1268.77	3045.03	2032.07	825.893	580.104	2234.59	893.937	3314.3	2017.8
GCC2	148.571	136.096	113.246	178.691	203.519	158.981	159.376	217.894	141.429	178.686	176.468	123.915	144.967	151.228	128.312	177.456	127.412
GPR176	228.768	220.055	136.699	221.854	374.669	205.893	237.679	234.355	178.839	245.1	191.364	156.166	155.614	196.036	192.016	189.226	211.197
HIVEP3	151.146	144.588	146.02	195.853	227.343	154.744	171.748	182.901	153.145	202.913	166.502	109.562	125.162	165.796	139.483	183.227	180.291
SIRT2	272.183	214.794	280.281	399.8	595.051	272.813	328.205	333.066	325.051	399.585	336.21	256.782	157.5	317.195	329.583	353.023	376.736
RBM12B	383.834	237.974	262.73	423.124	930.783	330.399	415.518	682.072	420.888	534.346	422.214	417.856	398.18	374.572	516.64	442.789	444.032
IHH	130.582	112.511	134.124	177.325	169.994	138.311	138.39	178.819	124.199	139.931	147.681	108.135	104.113	166.659	138.468	148.392	160.268
PCSK9	357.984	236.793	464.78	517.157	611.399	474.559	399.174	403.384	293.337	609.573	297.184	241.253	117.036	216.443	371.834	374.627	286.364
TP53	347.117	365.743	339.587	612.282	562.854	358.107	314.599	377.264	293.07	315.933	272.906	224.61	161.982	258.414	222.933	299.59	292.287
EGFR	571.501	286.913	544.28	521.107	503.371	640.178	406.087	715.665	428.881	444.074	502.677	341.606	284.28	479.538	285.183	525.563	573.177
IGSF1	149.311	103.538	119.038	146.958	201.131	154.631	163.466	147.595	138.483	167.581	153.946	110.942	108.779	169.441	128.42	147.331	123.69
TCTA	738.417	548.458	1805.33	1812.88	1661.21	1593.25	1526.8	1465.22	2106.25	1191.79	1031.99	730.133	741.454	1144.35	1004.74	958.23	1311.48
PIM1	2464.76	4524.81	3474.06	4787.59	8376.31	3042.98	2010.31	3181.09	2609.23	5949.64	2652.77	1992.53	787.057	3614.76	1031.21	8397.53	5284
ADAM19	807.745	779.356	626.715	953.321	1873.55	821.053	672.594	789.955	798.441	976.753	810.077	378.52	483.195	1072.74	676.55	1534.9	874.244
PLVAP	1793.22	384.934	510.515	694.016	815.949	588.395	389.068	348.731	941.711	334.001	338.478	363.881	286.636	828.351	303.436	212.578	1126.87
PLA2G1B	1019.14	1186.38	5292.01	5544.86	7166.72	2570.25	2234.7	8556.8	3477.1	5488.89	2498.97	2320.68	504.853	1341.62	2357.48	6476.15	2884.83
ZDHHC22	139.543	131.342	142.978	182.082	217.877	131.273	168.926	199.919	135.713	223.878	152.998	123.269	111.522	171.817	139.242	168.004	162.842
BTBD7	357.414	336.048	323.758	426.97	628.428	372.74	480.878	559.109	505.941	414.412	381.49	253.673	302.731	472.84	342.664	372.7	560.272
RSPO3	654.562	393.07	699.92	1170.77	1032.68	1529.32	658.792	1009.6	801.97	1121.79	861.213	894.334	491.181	664.175	535.146	480.756	611.145
NDRG2	601.451	966.769	2981.84	3341.45	2699.6	2465.19	1753.81	4006.75	2974.39	1587.52	2440.07	1361.39	1349.84	3016.79	1918.58	2070.11	2990.23
SALL4	137.008	91.8046	102.826	167.941	169.438	146.362	125.808	147.236	108.253	155.281	132.733	112.234	105.783	128.375	131.563	155.315	141.144
NFKBIB	295.569	267.229	245.054	317.857	438.711	240.883	279.556	350.949	240.676	359.611	258.018	190.935	156.222	265.856	235.8	494.607	288.04
LEPR	253.583	196.567	270.814	412.803	587.496	269.827	206.351	997.209	333.238	664.802	545.489	458.661	353.29	413.255	465.34	493.053	657.44
CNNM2	187.647	143.819	153.547	228.149	251.908	182.881	195.404	200.281	174.88	228.781	151.677	137.099	111.007	176.066	177.639	172.242	153.399
SNX8	1462.34	599.444	863.097	1095.08	1387.83	814.62	843.548	969.721	1114.75	900.671	554.499	484.765	311.733	618.545	567.471	676.514	574.214
CIB4	122.295	92.0221	114.463	154.714	197.466	132.329	135.727	147.588	120.464	130.173	157.066	101.39	91.1903	159.209	128.246	139.034	129.688
RHBDL2	179.06	151.18	168.12	254.532	263.909	177.326	225.256	292.012	208.52	307.047	200.12	144.715	115.052	170.913	208.814	209.521	203.469
NFATC3	426.536	348.763	482.165	799.189	834.279	560.872	503.271	797.195	547.395	523.869	395.507	333.409	275.318	498.607	460.55	436.402	554.98
MXI1	152.68	123.746	146.697	189.481	245.689	184.427	184.982	246.832	170.233	214.896	185.853	132.671	142.634	184.438	169.242	182.502	174.373
SLC25A3	5827.12	5117.89	6654.59	8378.78	10331.8	7277.63	6800.82	10224.5	8278.19	5861.53	4602.61	4247.79	2515.27	4756.2	4460.92	5536.9	5921.14
IGFL3	203.43	140.311	152.695	198.417	309.5	197.693	227.241	245.73	240.816	259.141	203.23	149.077	129.86	177.087	258.103	201.152	199.466
NEK7	151.286	291.204	119.496	253.428	262.071	252.194	204.212	308.034	191.247	287.714	204.706	141.456	145.857	179.381	193.414	272.236	164.649
KRTAP27-1	139.065	109.211	115.597	147.82	185.093	158.003	152.794	158.681	135.514	133.85	158.777	109.984	95.1448	162.945	125.922	138.941	127.612
EPX	152.371	121.471	135.067	182.595	242.742	127.829	165.761	200.474	132.835	176.001	138.768	138.785	92.995	181.133	136.713	132.866	150.829
PLEKHG5	131.98	101.285	106.308	155.215	171.352	138.626	139.062	153.236	120.951	142.073	141.141	98.8521	99.2459	140.096	119.216	128.43	116.337
ZSWIM2	141.33	97.6502	105.747	131.524	143.303	141.292	117.018	125.757	101.874	119.445	124.945	91.9352	100.791	128.147	111.916	123.852	112.371
GABPB2	22585.2	15025.4	17832.4	17445	36856.7	13945.1	16862.7	38977.3	26159.5	29471.9	24435.2	19399.6	21077.1	18557.2	34105.8	35844.2	28840.4
ZNF284	121.799	92.0126	94.5293	134.696	145.503	130.453	154.931	129.623	127.476	126.031	134.28	102.472	80.9571	142.431	114.455	128.021	117.603
SLC22A13	156.968	117.822	114.9	150.154	170.403	166.471	153.914	177.623	108.674	153.654	163.887	115.054	105.578	157.691	124.501	154.552	141.511
CHRNA4	145.489	105.847	110.082	147.439	216.187	141.42	166.203	162.442	152.215	153.397	165.768	102.929	103.869	162.619	127.735	143.903	134.333
ECE2	254.078	191.604	182.438	249.514	306.659	211.475	231.253	237.319	185.545	203.147	159.78	131.417	108.516	183.723	135.704	203.687	150.103
ZNF653	613.54	528.938	588.838	669.431	1097.03	788.082	831.808	1001.9	923.662	743.812	792.062	477.08	538.712	1326.96	577.602	680.522	1135.62
MIA	143.559	106.142	122.732	187.344	213.72	142.71	164.106	187.215	146.517	158.625	172.492	143.643	102.496	156.059	150.782	165.89	141.117
ABCC1	301.232	237.708	262.447	348.874	391.515	361.549	311.044	367.325	327.435	328.716	299.675	198.931	160.712	365.234	247.487	331.888	308.818
DQX1	141.927	99.0622	115.063	146.226	195.752	151.88	152.645	155.612	123.709	140.705	135.656	104.76	100.797	157.726	120.35	150.223	113.554
CSMD2	145.927	112.124	139.625	231.122	274.835	134.22	173.006	203.834	158.088	195.298	163.038	119.313	103.831	166.318	165.456	155.506	146.068
CDK2AP2	934.387	443.836	1044.25	1792.11	2844.96	1031.53	914.172	1092.71	1060.72	664.699	537.265	550.945	373.217	705.086	611.98	733.843	923.578
SMAD9	165.361	109.391	113.714	196.307	236.6	152.022	151.663	192.893	147.142	221.822	213.148	144.874	121.729	189.562	182.617	159.645	190.63
OR12D3	134.427	88.6125	91.1289	143.294	149.501	116.691	140.581	148.132	112.571	120.894	132.853	114.966	99.3587	137.531	123.842	115.994	117.622
SCGB3A1	7003.79	1322.73	4793.29	16591.8	65071.2	7102.12	17657.3	20123.2	21461.8	23043.6	10689.1	7943.5	27352.1	31663.6	25773.6	23717.6	18569.3
TPK1	679.607	699.153	800.004	725.063	786.259	609.429	563.466	872.486	652.398	499.947	440.606	515.329	335.368	524.538	472.488	680.743	614.993
NRXN3	140.538	115.131	113.944	138.777	188.018	145.758	143.481	144.089	122.83	145.389	145.425	103.336	94.8414	142.335	125.638	125.829	128.045
SLC26A7	132.952	105.515	112.261	145.251	184.986	144.567	146.276	148.713	124.641	142.906	143.804	113.598	92.7761	149.211	123.066	136.13	123.851
LMTK3	388.666	388.203	826.325	1011.37	1134.62	648.454	718.38	1193.24	757.093	927.476	561.454	554.778	342.151	561.511	703.618	1054.01	700.104
SASS6	171.922	122.68	115.612	160.313	220.098	152.538	133.595	185.316	142.04	146.289	168.544	119.815	114.267	148.116	136.969	149.218	141.169
GOLGA4	372.785	236.673	245.764	395.151	674.748	337.631	297.383	607.692	306.242	317.084	333.327	273.651	182.632	276.632	328.385	468.365	278.043
KLRD1	146.568	180.038	130.418	192.75	313.308	176.46	153.942	341.7	120.822	243.091	272	195.071	128.234	255.488	179.347	330.652	154.479
MYBBP1A	372.769	350.318	269.779	370.515	605.5	288.884	326.811	362.543	294.106	431.161	255.128	221.723	176.073	303.943	264.499	334.748	341.287
CASP9	399.518	401.038	631.153	848.427	1014.71	671.067	571.029	721.837	532.318	601.518	608.466	388.202	392.327	708.959	462.214	536.051	667.875
DMRT1	127.335	102.34	114.493	129.609	159.658	125.528	136.635	142.68	93.8211	108.162	117.149	107.542	99.3854	132.086	106.755	105.912	110.107
FGF5	192.062	114.884	135.683	186.561	192.303	180.353	179.522	200.089	160.125	167.191	160.938	109.041	99.9841	162.075	126.117	150.035	135.148
ANAPC11	1080.43	534.329	1179.77	1371.38	2123.94	1179.92	1444.17	1622.02	1626.31	1204.26	841.503	761.189	565.554	919.697	920.038	1009.12	1222.44
FGFR2	124.245	112.464	120.672	159.32	210.353	159.671	148.398	184.672	133.127	139.683	149.658	109.981	95.5475	141.978	143.981	124.775	135.292
THNSL1	320.109	219.551	292.096	500.47	568.376	347.022	283.334	395.247	301.384	265.866	211.351	220.454	226.803	287.53	297.176	217.826	224.735
MAN1A1	608.221	619.089	432.501	812.947	1056.64	628.71	569.698	1120.6	797.312	892.707	651.187	553.801	350.532	375.126	680.255	858.367	827.394
ITGA11	236.264	106.962	161.205	248.728	292.547	160.498	217.149	159.522	167.473	182.946	188.515	133.685	96.3661	214.554	177.212	129.433	199.712
HIST1H1E	142.055	108.011	121.877	260.921	175.478	160.528	149.647	150.049	134.796	154.541	285.186	110.854	115.888	157.809	161.145	252.603	171.415
UAP1L1	1512.24	576.757	1365.38	2404.53	1138.18	1134.9	907.743	1156.16	1088.35	496.454	485.161	522.562	349.463	797.483	604.239	401.944	692.177
SPHK2	2580.54	2328.54	2994.01	3577.21	5005.3	3526.96	2801.31	3311.98	3150.03	2200.23	1791.35	1343.63	1108.55	2403.61	1813.29	1742.07	2188.77
OR52K2	135.876	106.866	110.936	140.789	159.693	153.898	134.154	162.747	123.111	150.629	126.939	106.372	112.112	142.686	117.874	126.522	124.821
ZFAND3	1580.36	1019.03	1253.42	1622.14	2817.14	1518.32	1220.65	1325.25	1376.61	1402.84	1115.92	777.848	510.89	1445.38	985.6	1329.64	1451.95
PLA2G4D	146.569	114.922	112.097	152.983	173.287	145.97	136.913	136.219	129.19	119.964	120.923	97.0122	98.4669	153.311	109.882	123.078	123.331
GSTA2	242.12	114.904	135.346	250.764	1729.3	178.693	1872.13	186.579	163.554	529.553	196.225	205.922	335.618	717.714	371.398	188.878	232.65
HCP5	1925.63	2276.75	5466.96	5769.62	8908.92	3862.77	2070.3	5434.67	5048.23	7829.12	4689.18	4740.93	4835.89	7692.29	5304.35	5416.84	3489.84
FAM24B	347.64	238.664	371.171	441.989	376.933	450.033	452.697	372.111	366.606	403.769	340.151	269.439	263.623	404.274	299.592	341.577	343.281
ALKBH6	564.631	453.262	736.06	887.92	1438.94	722.229	806.769	1091.88	897.759	892.519	621.156	450.644	380.963	705.054	603.671	693.925	679.442
PREPL	725.827	542.812	826.163	1782.37	1571.19	1144.08	541.885	1322.22	576.74	609.561	848.241	859.781	685.044	1007.09	785.669	870.373	703.61
NOL12	490.645	349.009	511.905	564.151	1034.26	504.051	663.441	571.548	599.963	523.419	499.831	821.624	900.178	1518.81	826.527	416.363	775.196
CDC6	159.642	98.7323	112.803	157.428	163.22	156.004	147.226	134.202	126.788	144.408	134.431	107.152	101.417	148.007	104.005	132.393	120.086
LHX2	139.844	92.1915	103.127	142.936	173.006	149.986	126.232	133.667	101.599	149.3	129.856	106.348	89.4644	156.779	128.102	135.795	138.375
NRN1	162.773	134.586	157.314	230.604	363.679	159.788	182.677	239.586	215.384	274.991	195.529	168.864	123.374	202.078	203.059	153.636	178.707
H1FX	2365.1	1346.94	3160.85	3904.47	4866.97	3472.4	1660.76	3808.24	2789.25	2137.98	1743.72	1356.09	988.688	1950.67	1332.51	1577.04	2340.67
OR4K5	125.376	118.814	110.431	138.73	150.032	143.779	146.026	127.093	104.895	131.04	135.75	96.1218	101.387	133.275	104.754	116.84	96.2767
NID1	506.974	492.916	600.642	729.689	556.887	1007.31	734.055	805.152	759.311	519.073	891.947	370.353	231.838	599.436	493.331	494.719	580.833
COPS6	1511.07	1233.26	1796.75	2677.12	3215.03	2002.65	2044.12	2366.01	2058.34	1724.87	1392.27	1040.39	924.704	1800.08	1118.13	1216.16	1562.46
PEX6	308.894	198.084	308.413	610.737	937.014	251.932	305.551	469.683	492.345	378.158	437.792	353.517	230.036	435.111	384.101	563.606	534.425
RBM15B	297.127	334.069	405.203	542.004	741.249	425.229	417.876	656.603	474.858	534.174	505.202	250.736	220.865	398.292	386.478	432.979	473.878
PSG7	138.577	117.209	114.632	158.346	191.239	148.604	147.779	164.003	116.092	137.661	175.538	116.805	94.3672	150.147	118.033	115.154	111.924
PPP1R10	519.342	610.338	467.232	739.053	1189.12	515.548	559.337	1131.65	832.72	783.851	1349.41	468.781	476.242	1694.2	755.165	1147.11	1457.57
MTMR7	143.827	83.0489	115.567	132.567	172.361	147.357	139.074	152.73	103.835	133.761	144.416	107.025	88.5815	126.952	128.929	139.703	119.717
PDCD4	3303.21	2326.24	2585.11	3379.44	6583.4	3459.52	3014.67	6926.2	4195.9	4123.44	6034.24	3053.84	3664.86	8261.89	6399.02	4792.5	7923.46
SPON1	8415.47	5157.82	5761.99	8499.33	7120.09	8425.69	9591.03	11191.8	7142.42	3894.78	3929.28	3702.89	2845.25	4773.52	3341.38	3918.14	4346.51
TNRC6B	642.215	450.011	606.219	874.019	1073.06	1005.63	909.556	1487.6	935.574	1042	1012.71	724.158	841.184	1007.96	817.929	978.888	990.244
SOX3	142.663	103.792	107.26	159.793	173.178	137.078	180.87	154.354	127.156	162.62	128.352	100.622	103.831	141.204	125.549	132.079	115.259
AGBL1	119.85	85.6548	99.5933	131.464	177.931	139.049	133.902	125.725	113.293	150.284	122.63	112.721	94.7207	152.764	116.638	142.335	99.1304
RGS6	173.86	126.544	129.832	178.144	225.185	156.496	187.53	165.878	137.849	171.957	173.837	115.063	116.149	181.655	157.656	159.608	233.321
NME4	2071.77	1300.49	2346.04	3380.44	3922.77	3615.19	2936.96	2748.96	3419.43	2817.09	2543.37	1997.69	1905.1	3197.81	2559.61	1970.47	3404.7
CCM2	1196.49	1293.45	1149.55	1332.46	1700.52	1202.18	1162.8	1589.99	1536.75	1279.81	910.449	923.878	647.247	1068.13	953.49	1084.79	1374.45
CLUL1	152.141	121.297	125.517	166.508	200.02	149.383	169.336	164.538	145.669	159.024	147.491	113.959	111.146	153.185	130.429	154.613	120.022
RIF1	265.122	235.006	143.102	194.896	380.719	149.299	141.838	376.228	196.41	317.585	214.369	197.583	119.938	207.619	230.525	323.941	202.059
GPR179	164.534	107.575	124.983	160.95	233.136	175.105	184.713	187.275	150.011	189.617	170.266	110.361	112.065	178.75	132.146	161.658	138.089
BOLL	136.581	105.747	107.914	153.489	149.842	141.35	129.34	133.504	114.667	119.668	137.6	95.389	99.3503	138.037	113.254	122.774	115.252
RAG1	127.799	95.1441	122.887	136.014	158.29	127.239	154.271	148.51	129.758	158.964	139.8	98.5162	94.8061	136.445	111.852	137.576	119.618
RBM19	201.897	126.52	141.526	197.75	271.799	193.038	179.203	171.966	174.085	210.113	163.608	123.134	115.903	172.066	154.863	175.582	164.172
OR2L1P	123.26	95.5687	91.9729	137.532	165.213	125.666	126.749	137.937	95.5605	151.158	122.996	90.2836	92.0235	135.921	95.1278	103.653	107.837
GPR55	144.564	118.672	126.925	162.489	215.999	166.096	166.367	152.756	139.735	156.406	140.014	104.826	104.689	171.639	141.588	119.573	134.227
CMTM2	254.207	256.168	499.848	214.324	393.736	340.617	243.508	687.851	168.469	374.407	291.41	357.712	295.998	334.154	270.374	890.399	355.198
C6	821.067	243.702	257.675	428.436	3428.45	556.855	1711.01	783.113	612.937	935.714	846.678	555.189	2823.43	1430.13	550.163	944.715	897.215
CPLX2	154.724	103.917	118.753	179.413	187.303	136.684	147.071	167.215	150.349	166.661	148.307	123.114	101.343	152.856	136.325	146.448	137.374
LDHB	2554.11	1813.59	1365.41	2218.49	3757.84	1062.24	1082.43	3306.22	1461	2313.17	1659.44	1637.23	925.75	1043.1	1732.21	2545.45	1768.62
SERINC3	1704.72	1787.13	1340.51	2237	2604.32	2451.29	1836.49	3470.37	1896.86	2018.86	2618.72	1261.95	1294.94	1619.91	1854.6	1903.67	2284.51
GTF2E2	3868.72	2225.61	3403.39	4312.96	6010.11	3749.68	3086.46	4621.32	3414.57	3480.07	2777.3	2534.68	2355.08	3841.81	2824.69	3212.19	3707.44
ZMYND11	169.983	113.483	116.471	153.895	185.177	170.109	148.908	172.275	149.229	154.279	157.264	107.76	102.243	168.575	126.159	149.98	141.821
CYP4V2	1123.72	1374.28	1181.29	1869.92	4072.31	1947.56	1318.21	2863.13	1751.96	1112.82	2129.81	1785.79	1235.22	2254.2	2140.8	1364.36	1478.81
SLC19A3	598.485	425.473	919.416	324.354	1275.27	867.488	909.572	1206.2	1023.28	763.726	667.041	695.184	304.342	1583.2	557.251	782.848	865.139
PMFBP1	163.609	117.197	164.592	193.961	223.044	151.184	185.08	177.811	167.338	148.509	183.567	150.472	96.2189	193.313	156.34	160.301	130.219
GREM2	134.878	116.581	143.598	191.784	228.655	160.976	152.304	155.992	121.962	175.855	219.187	132.239	136.374	188.537	153.658	125.826	179.161
POU2F1	349.644	290.611	362.359	394.537	611.371	292.13	490.367	577.572	646.906	465.394	352.018	319.3	362.47	372.055	458.38	432.989	546.351
CTLA4	163.127	145.214	137.776	178.312	241.083	247.172	154.935	270.597	155.652	270.8	216.088	189.104	164.866	307.412	251.581	420.246	216.18
CYP2W1	138.947	103.778	111.588	146.525	203.233	102.703	165.637	166.434	122.135	145.099	130.525	108.087	96.1877	156.961	114.386	142.031	143.418
ITGB1BP2	160.255	135.534	130.072	171.95	227.534	175.629	173.914	188.489	163.115	185.957	172.165	138.912	105.162	180.724	148.346	144.926	154.126
KATNAL2	193.985	153.164	194.173	262.735	532.361	206.305	259.75	261.383	210.809	265.033	227.548	182.019	286.632	287.581	213.365	266.029	249.316
PPT2	239.135	167.158	228.024	377.759	444.134	290.122	295.376	262.228	322.749	302.569	339.817	178.037	164.428	396.427	225.001	201.754	285.829
RNMT	2238.24	1761.75	1908.61	2091.98	3471.05	3060.04	1993.79	2798.27	2219.98	2349.62	2073.94	1666.84	1555.4	2833.79	2032.15	1981.16	2422.18
CAB39L	298.672	266.655	317.161	369.279	531.558	461.093	408.007	446.579	474.716	415.855	579.45	271.717	288.689	479.15	343.654	359.852	579.084
KIR2DL5B	116.462	93.1074	108.412	129.762	158.36	150.339	137.614	151.382	106.26	142.838	132.989	98.3731	95.3393	131.618	89.6521	111.775	118.486
PPM1B	870.464	643.64	812.93	963.892	966.273	966.278	683.501	1638.2	753.126	755.592	982.308	869.623	612.067	1346.83	759.159	1142.31	1015.58
RAD51C	412.55	405.596	494.206	808.121	1043.19	497.797	503.868	867.814	622.911	595.946	432.675	444.769	296.8	456.067	465.177	461.155	479.983
MOGAT3	150.58	93.9579	96.4357	147.194	150.288	132.154	139.042	131.428	117.687	129.225	134.46	89.7137	94.3018	130.982	98.6179	134.631	108.436
TPX2	142.524	183.232	216.582	220.679	226.847	162.66	200.078	205.636	559.269	194.377	198.833	232.795	127.72	210.122	202.204	261.381	195.279
STAP2	232.303	239.062	262.583	412.86	483.125	322.229	360.211	274.894	366.388	305.841	271.836	198.504	167.695	289.405	243.921	333.14	208.113
CALR3	142.566	103.01	97.3516	147.276	162.523	164.5	130.969	142.042	123.502	119.87	135.486	93.8199	106.019	134.568	123.118	125.17	124.948
RBM7	239.215	250.009	144.958	188.374	414.36	141.621	161.843	356.514	154.657	337.387	212.38	179.623	150.231	211.573	191.038	262.698	191.104
TRA2A	1469.33	1399.29	1160.55	2659.52	3275.05	1921.74	1323.46	2398.76	1697.99	1681.25	1804.48	1661.64	995.996	1645.16	1879.63	2338.46	1964.36
USP20	163.833	136.918	168.114	222.062	267.004	198.391	187.595	213.26	183.594	214.642	166.051	132.806	112.945	193.071	176.898	204.795	177.245
GPRC5C	533.13	347.68	746.255	1096.91	1161.89	836.372	690.094	1212.07	868.507	824.101	856.511	563.523	364.736	713.8	928.889	610.039	1036.14
ILK	2421.62	2539.63	3864.74	3827.16	6259.24	3158.25	3644.23	4885.16	3597.98	3542.68	3656.1	2577.81	2375.25	3965.31	3578.72	3663.81	4480.64
ASZ1	128.667	94.6676	104.214	143.434	151.845	128.552	136.374	112.171	111.374	146.711	131.098	95.9752	96.0435	134.398	92.5112	136.14	96.5214
PGK2	113.23	97.7717	91.4436	132.852	149.311	124.258	141.815	151.304	114.605	132.641	114.63	88.2785	87.7876	133.968	112.438	114.683	101.431
DEXI	1938.69	1495.34	1147.92	1490.65	4489.19	1066.98	953.134	2937.28	1370.46	2033.07	1963.12	1012.48	870.987	1102.64	1571.68	1683.4	1628.7
ARRDC4	250.459	204.185	171.86	294.323	171.891	132.049	153.915	417.623	213.894	256.447	239.167	377.865	152.726	197.474	282.419	230.853	169.567
MAPK3	1977.03	1922.22	3182.6	3885.12	7189.27	3487.16	3255.02	3911.97	4728.52	4127	4013.74	2120.6	2176.34	3984.42	3083.57	2483.76	4231.75
LDHD	261.45	161.716	406.751	545.247	389.02	334.019	328.396	419.914	284.569	359.487	247.325	193.591	130.016	266.422	225.763	220.028	240.383
APOL1	179.144	196.71	152.168	217.622	388.793	207.505	199.291	249.526	204.189	268.419	207.807	144.345	156.016	217.155	198.282	330.197	175.425
LILRA6	130.524	88.69	96.3573	147.039	169.23	159.766	128.333	146.774	124.007	146.035	144.611	104.773	102.588	144.765	126.708	111.825	127.453
DIABLO	2332.35	1511.27	1933.67	2391.06	3473.37	1807.46	1657.77	2798.5	1907.57	2016.17	1759.04	1379.46	1115.99	2154.54	1407.63	2063.78	2015.06
KIF1B	1097.3	798.21	1213.04	1277.38	1546.74	1354.14	1042.21	1694.24	1112.89	1109.92	1172.98	755.17	766.749	1257.33	991.239	1190.25	1159.14
GYPB	135.301	95.5586	108.442	152.984	151.157	133.655	135.487	145.12	131.833	153.014	145.74	110.698	103.324	152.407	113.374	132.918	193.841
PRSS35	159.838	136.659	185.286	230.753	262.317	168.043	204.986	262.445	172.432	265.647	259.338	171.894	135.117	195.259	205.258	253.996	237.903
LSM5	147.118	113.622	101.445	149.268	205.331	136.927	165.451	172.196	108.496	180.85	137.94	107.971	110.328	123.809	126.791	132.145	119.265
TRAF5	228.806	164.871	157.173	211.62	341.055	172.166	165.479	287.739	156.601	219.936	209.02	196.377	147.5	255.36	222.773	218.232	240.362
KIFAP3	1312.9	1230.75	2023.85	2371.73	3144.68	2307.33	1714.15	2986.14	2171.2	2095.7	1764.97	1768.48	1530.64	2191.27	1474.27	1970.14	2100.77
GPR61	160.312	102.433	124.514	164.557	166.173	137.656	142.069	167.662	132.23	148.328	139.954	92.4924	99.6531	134.639	106.204	128.352	120.659
IL24	220.424	127.417	112.88	162.678	189.439	136.043	143.352	148.02	124.915	239.064	142.517	108.205	98.287	148.656	110.427	134.19	129.215
SLC16A6	239.155	245.427	189.54	279.199	294.156	187.259	191.21	355.507	221.6	251.138	190.615	166.562	107.742	166.711	173.3	223.748	179.211
HSPB3	519.837	185.801	167.736	261.592	437.408	269.373	438.05	451.822	263.237	292.471	330.346	286.014	195.638	431.61	311.17	515.267	452.327
RAD54B	155.59	122.492	145.741	252.317	225.767	181.449	208.983	206.337	184.94	183.24	169.155	152.018	138.053	200.325	173.769	143.904	153.396
HHLA1	140.49	111.47	123.421	143.877	185.632	167.852	166.659	152.042	128.589	165.642	144.761	115.156	97.2585	172.568	127.859	148.286	140.384
IREB2	878.012	1107.38	585.895	1107.01	1602.94	1020.99	959.394	1314.99	736.753	1146.99	765.569	568.981	347.143	680.057	774.829	841.685	845.651
RAPGEFL1	370.077	276.682	278.523	408.001	587.996	485.996	359.49	357.203	406.382	417.26	332.015	283.458	173.886	405.387	296.649	352.474	441.705
IBTK	743.248	640.606	346.778	500.16	1166.91	342.904	219.785	1060.03	327.407	772.875	624.461	668.892	346.642	316.052	590.244	755.124	450.362
LRIG3	296.568	216.782	198.423	274.909	455.646	200.408	209.179	371.546	228.142	348.52	234.48	226.385	186.359	229.397	280.239	308.016	218.265
IER3IP1	270.144	342.295	185.255	275.123	435.411	246.883	193.655	569.495	226.903	370.224	339.016	242.066	196.087	175.697	372.146	369.149	307.266
COL6A3	18917.8	8103.73	9385.18	7553.97	7701.41	7056.9	5791.56	11224.5	13637.5	8325.38	9701.03	13033.9	7191.13	8565.09	8484.38	9712.38	12032.4
TRIM29	230.346	193.804	199.874	240.436	669.507	246.841	363.842	362.731	231.02	332.897	234.416	183.502	228.022	306.526	235.888	309.088	288.994
IQCF2	138.782	98.7857	104.01	129.809	147.48	145.964	128.149	141.172	99.4842	130.892	140.348	90.211	95.3842	141.373	110.8	120.062	118.379
USP30	243.244	184.601	222.729	288.168	405.85	263.071	304.029	334.435	309.144	348.075	247.841	192.863	164.544	258.102	226.495	287.063	209.316
NBPF1	241.325	201.259	195.8	338.559	474.814	285.949	311.34	297.071	277.737	397.25	256.913	233.966	200.979	286.754	264.166	251.484	282.986
ACTRT1	209.906	140.126	129.527	201.667	267.431	218.581	217.136	208.287	195.977	263.942	206.329	146.053	132.233	206.022	194.029	177.054	179.238
CPVL	1631.05	2603.69	2583.04	5713.62	4921.52	3110.66	1640.14	5842.04	4426.69	3878.43	2188.2	3982.38	719.717	3169.94	3025.01	4433.49	2584.58
DHX33	1429.53	1065.49	1106.42	1603.22	2147.24	1413.19	1133.12	1552.36	1054.87	1085.61	965.969	755.296	569.694	1424.23	789.318	925.669	1093.2
ARVCF	151.213	126.427	120.172	195.348	253.409	163.53	195.96	208.49	161.996	185.916	169.199	107.512	106.469	171.677	140.123	187.458	164.961
SLC44A1	3500.48	2939.58	4996.63	6114	7033.4	6772.44	4738.26	7287.57	5806.34	3985.77	4264.81	3206.87	2488.32	5052.82	3631.48	4102.14	4198.6
GSR	218.99	144.206	160.574	207.407	329.676	199.938	183.326	218.072	203.16	288.818	196.613	145.207	125.352	175.581	188.126	219.934	200.535
APOL6	168.134	255.362	168.193	361.936	456.878	277.84	225.731	272.417	195.982	347.376	202.192	189.913	161.638	202.54	189.542	502.548	180.163
EIF4G1	2852.55	1995.38	2218.56	2693.32	4606.63	2170.9	2056.98	2888.99	2501.43	2132.43	2177.66	1281.48	1017.19	2669.68	1445.95	2434.9	2926.22
PRPF38B	315.576	322.647	290.257	433.303	508.582	371.237	247.008	554.745	294.793	325.586	319.188	346.162	223.109	384.739	306.824	354.589	329.831
LRRC41	714.277	603.499	576.504	553.978	1214.16	599.009	777.31	958.535	798.55	1150.5	726.191	450.945	302.73	521.133	703.363	895.558	818.916
TPP2	259.081	164.703	190.983	278.603	360.957	198.558	275.744	297.735	264.911	346.174	238.22	164.278	146.194	286.291	240.876	253.392	242.187
RPS6KA4	688.675	559.684	723.751	936.011	1225.25	522.359	758.68	994.184	924.6	735.666	506.976	447.859	265.455	581.878	602.186	702.119	769.769
OR2M3	121.702	97.6625	115.282	146.461	154.603	140.031	155.588	132.634	116.052	144.828	128.273	99.6515	89.993	140.837	108.223	134.688	101.723
SEMA5B	146.574	168.151	191.468	225.845	222.01	185.255	176.017	164.475	161.882	223.712	271.83	128.421	111.835	293.42	139.448	171.377	318.043
NNT	311.116	240.153	279.899	446.085	612.439	284.358	266.992	624.366	328.203	353.364	286.071	352.107	189.855	257.341	323.517	403.847	263.202
UGT2B17	140.726	101.941	99.3176	147.95	166.607	132.397	131.93	142.336	121.328	123.891	137.438	98.6019	94.0719	145.425	108.215	108.199	106.502
NXPH2	137.915	92.0868	86.6725	123.684	166.559	144.426	151.835	138.061	116.668	136.298	150.52	102.921	93.0059	139.901	115.72	143.279	124.487
TDRD6	145.418	132.216	163.685	232.466	287.353	206.276	199.627	268.695	177.531	221.673	178.589	187.032	143.273	218.379	211.232	216.748	184.806
PNOC	127.393	106.813	134.105	137.509	190.357	239.878	172.518	196.123	155.155	154.781	146.554	146.54	89.7242	175.053	136.343	142.39	163.108
OR4D6	161.481	113.732	114.479	174.36	168.772	162.027	183.877	151.024	136.016	162.714	153.72	111.011	107.181	153.189	145.063	142.61	137.59
ROBO1	138.111	110.011	119.197	150.249	173.649	144.531	143.124	178.249	128.44	155.208	136.026	117.603	99.4142	148.496	125.26	132.463	125.228
ACO2	783.215	715.058	695.591	1086.28	1946.04	675.929	593.842	905.706	723.179	1163.42	790.258	606.533	379.08	703.504	791.709	1051.22	998.25
GPBP1L1	192.971	132.356	139.145	166.875	265.462	151.864	181.234	271.747	171.132	303.262	183.083	155.513	113.135	170.974	164.285	211.792	181.877
NDST1	1561.3	846.875	2071.35	1378.3	2309.24	1650.62	1684.18	2140.72	2901.04	1309.65	1529.24	721.449	706.38	1642.55	866.686	1154.5	1911.88
ANAPC5	5179.54	3786.93	5731.98	7052.85	9902.89	5635.17	5124.73	7885.87	6122.21	4611.88	3980.06	4088.86	3625.41	6569.05	5047.57	4775.8	5893.73
CNBD1	118.528	86.5766	102.074	136.071	127.652	127.658	122.733	131.873	117.218	103.612	108.363	89.2767	79.8608	113.072	102.323	117.057	111.61
PELI1	1437.45	2621.63	1246.19	1942.9	2134.76	2148.59	1094.16	2209.65	1783.22	2333.4	2717.02	1470.74	1206.66	3307.68	1030.66	7902.36	2319.43
PGF	490.774	201.019	315.596	239.091	363.899	281.212	273.815	265.363	374.798	239.628	187.485	188.815	137.861	280.909	144.678	271.098	188.829
LAMB1	357.7	284	191.857	214.998	269.523	259.456	274.243	776.952	226.643	335.516	438.158	328.8	250.491	242.394	357.515	453.853	330.179
TRIP6	3600.02	1857.18	3057.14	4253.47	4444.5	3170.11	3255.36	4654.17	3311.08	3555.7	2698.26	1895.4	1693.58	2624.48	2846.56	2174.99	3580.93
CLDN16	134.342	97.6564	102.277	139.855	167.597	137.653	135.539	139.428	127.671	175.817	138.087	99.1939	102.492	138.634	108.664	133.897	145.318
TOR1AIP2	232.342	183.966	185.124	242.667	321.848	190.631	205.381	307.382	176.8	239.487	200.896	174.595	135.051	184.949	183.382	255.96	177.25
APOH	141.242	137.064	135.987	205.403	241.621	148.602	129.603	240.819	140.651	206.445	136.652	96.8518	83.7655	134.974	123.851	132.036	158.009
CNNM3	557.493	321.026	776.455	997.519	1522.09	661.368	852.151	1440.67	1371.47	1224.93	782.458	808.098	641.459	808.301	1009.09	860.426	1372.02
SLC29A1	657.867	285.34	848.629	1347.93	1219.12	819.236	711.334	1120.79	708.748	662.855	648.762	458.314	423.542	967.662	762.7	531.381	708.361
ZNF3	264.027	231.863	254.85	354.241	603.674	270.141	346.413	364.653	326.972	420.642	285.111	212.932	212.242	318.817	304.288	260.235	312.638
KITLG	232.957	223.166	164.996	277.529	410.76	197.272	210.511	412.85	176.521	330.631	245.835	179.368	179.22	197.12	285.032	246.619	204.085
TTYH1	143.832	103.613	114.588	167.162	170.283	140.69	170.849	151.857	125.712	144.732	148.749	116.397	107.076	162.316	114.483	147.548	121.797
CUL4B	521.005	365.721	380.252	370.533	509.325	445.213	329.455	621.955	431.088	423.281	424.806	339.503	275.24	391.26	360.17	422.587	427.473
TEX13B	132.594	106.125	116.316	149.511	181.67	153.113	145.064	151.738	124.85	159.455	139.234	96.9983	98.4524	138.392	111.742	122.531	124.825
MYADML	145.628	117.006	143.689	153.208	215.87	168.38	159.532	169.471	155.231	191.769	190.831	106.678	117.039	169.721	154.072	136.869	133.113
SKP2	540.194	449.501	668.488	1047.45	862.687	913.627	686.99	964.305	681.127	522.575	411.411	500.369	429.929	660.471	478.159	455.418	436.559
VRK1	260.27	285.052	205.169	296.993	376.628	220.344	221.669	368.219	233.203	334.578	268.762	220.131	212.214	268.842	249.827	314.925	233.172
CYBB	1161.94	1131.55	886.769	1019.64	2635.91	421.328	599.523	1438.68	1200.51	1962.5	701.202	1671.35	442.842	710.316	1411.95	1560.9	545.06
TATDN2	709.057	679.929	645.911	759.806	1394.52	619.426	588.076	899.463	699.319	994.784	752.032	508.395	389.253	759.708	679.77	713.274	830.351
NKX6-3	180.888	119.496	153.248	173.055	230.671	166.732	194.818	201.991	154.005	224.737	165.213	132.253	122.895	192.169	161.992	187.177	155.248
VPS26A	2342.55	2565.54	2429.25	3142.51	3788.85	2332.09	1553.65	4186.8	2082.44	2122.58	2337.99	1747.79	1414.46	2476.21	1961.1	2807.23	2438.94
HSF2	483.265	444.849	407.064	855.649	879.945	579.348	493.357	752.697	513.756	656.092	553.062	428.724	397.883	759.536	463.052	465.13	508.9
RASAL2	282.103	186.247	228.351	280.477	380.581	243.643	312.22	354.274	281.906	387.866	340.027	245.488	181.49	269.444	305.688	330.485	507.928
FKBP2	779.822	433.211	829.257	872.272	1691.8	643.401	721.516	805.39	861.295	900.03	651.322	566.73	419.345	587.547	695.303	820.494	822.185
TAZ	601.728	386.795	750.168	1036.68	1183.13	844.808	671.195	849.36	835.819	506.976	581.834	458.794	350.512	997.574	617.65	563.585	709.985
RALBP1	624.333	529.261	612.616	909.467	1503.91	634.018	582.005	1488.41	849.129	930.498	637.634	625.039	515.044	725.352	654.27	1130.58	829.362
CR2	135.116	97.9045	106.275	142.679	156.891	139.135	156.28	181.538	125.983	143.954	137.707	104.908	104.757	158.875	121.691	127.968	116.578
IFNAR1	1179.03	1318.74	1815.46	2064.73	3915.06	1917.7	1409.38	1920.58	1927.54	1370.86	1442.72	1087.65	1079.73	1883.16	1374.15	1623.98	1504.32
LRCH3	510.721	601.849	520.352	937.069	1205.78	924.259	602.304	1175.95	675.134	862.111	720.964	518.141	450.964	720.599	643.371	923.312	821.042
CHST1	282.026	141.15	250.282	422.308	656.126	307.935	307.931	374.726	380.297	379.774	387.204	191.204	169.946	383.425	328.293	246.596	583.898
MTPN	4100.82	4410.39	3103.48	3712.6	6439.33	1778.7	1619.5	7645.29	2749.23	4658.28	4150.06	4917.51	2424.56	2978.59	3732.42	6033.67	4100.61
IGFBPL1	150.85	104.494	140.945	171.571	211.106	143.975	173.881	200.873	134.047	177.771	178.013	104.712	116.947	164.282	134.488	146.05	132.531
CA5A	118.176	90.6099	94.3619	119.37	135.186	113.875	130.739	133.383	85.5085	127.412	131.062	85.5404	77.4554	121.257	107.492	117.03	117.224
SLC6A19	156.807	96.8347	117.392	126.699	177.942	147.065	150.645	147.686	124.558	129.934	123.568	99.7971	95.2305	132.734	98.4451	146.411	112.486
FAP	746.651	273.101	518.369	645.941	374.017	293.011	349.973	346.533	764.448	346.603	332.375	472.111	281.212	319.483	357.006	306.85	419.344
SAMD3	157.241	164.468	197.74	319.036	397.148	249.921	179.212	303.57	168.34	300.295	181.638	207.636	152.182	293.389	222.546	205.197	172.444
HOXB2	807.013	345.569	662.124	1081.6	1518.39	1125.43	782.75	805.794	859.612	731.363	580.419	495.43	425.613	1000.92	690.654	519.264	653.231
LRRC8D	404.875	396.376	454.734	553.205	755.266	429.744	387.971	580.188	454.656	491.692	297.17	341.663	176.907	480.035	364.135	406.604	365.606
CMTM3	1082.68	1134.24	1434.07	1234.76	2281.79	1514.51	1190.68	1926.39	1377.68	1519.75	1882.16	944.283	741.992	1446.02	1141.82	1344.8	1956.48
NEUROG3	156.525	119.202	93.1424	141.535	200.105	146.784	167.658	166.786	125.408	136.942	164.016	101.962	103.183	180.866	128.988	130.673	143.626
IL22RA2	141.183	110.91	118.36	151.923	207.627	132.51	173.722	168.822	129.868	151.647	146.684	105.79	95.9671	156.831	135.97	135.64	127.989
MAGED1	2172.92	1776.8	2043.02	3528.73	4044.93	3062.46	2983.4	3165.81	3707.87	2707.16	2570.19	2066.76	1415.65	2770.41	2066.97	2052.78	2549.57
NUAK2	525.725	400.496	667.812	867.432	968.972	792.828	597.762	800.211	575.837	679.191	911.36	934.582	236.156	772.61	280.613	1755.27	706.888
TNS3	8957.39	7788.54	12154.3	12729.6	15726.6	14601.6	8641.93	15155.5	10876	11577.7	14187.9	7674.57	5839.23	11699.1	7756.46	9633.75	13250
CTDSPL2	243.666	238.312	182.522	248.172	437.028	217.299	243.588	342.983	263.113	281.656	269.294	188.672	136.215	223.36	232.115	267.235	221.81
PRR5	417.01	268.494	416.581	583.675	806.968	486.663	441.601	526.946	413.169	420.677	380.399	276.95	250.617	698.11	330.254	370.927	515.184
TOR1AIP1	1729.29	1760.36	1299.5	2623.68	4018.95	1155.11	858.626	3791.13	1561.84	2305.71	1982.84	1563.18	1159	1378.58	2068.47	2474.78	2009.1
SEMA3G	128.94	298.971	202.448	265.616	1184.09	291.635	234.245	511.08	287.219	943.462	612.355	260.687	159.762	738.185	511.585	256.323	371.328
GORASP2	2747.42	1787.09	1692.82	2822.92	4740.9	2385.34	1834.7	2721.77	1994.5	2293.56	1605.19	1539.95	1024.18	1914.63	1563.85	2043.49	2187.52
CNKSR2	160.968	146.329	119.375	158.1	217.1	155.496	179.157	157.486	135.888	168.22	159.533	110.749	120.234	164.234	139.65	147.524	159.891
ABCA7	354.519	228.689	533.389	696.346	628.141	788.461	578.791	729.53	656.538	397.219	521.22	303.332	338.708	688.584	315.875	454.74	688.182
GIMAP6	1065.38	1719.25	1627.48	2156.62	3798.76	2577.85	1250.53	2753.29	2158.01	3061.91	1856.02	823.311	638.524	1261.25	1897.86	1076.36	1524.87
GPD2	147.567	107.216	96.6398	138.585	153.089	148.996	122.81	133.62	103.79	131.589	136.295	104.339	97.2256	133.168	118.46	118.345	118.235
SEMA5A	226.685	170.843	196.826	279.942	579.767	272.963	185.799	547.758	344.229	565.241	491.988	335.707	221.887	303.596	335.293	420.582	860.457
MGAT4B	624.827	448.542	742.704	862.062	1092.09	848.274	772.99	982.294	748.332	696.381	589.731	430.005	253.326	607.307	511.109	624.084	812.853
STRAP	1220.25	1477.88	972.355	1055.27	2646.68	616.888	907.108	2194.89	1241.95	1703.64	1013.51	1132.01	550.924	676.275	1222.66	2085.19	1504.08
ING5	158.058	153.185	150.388	188.264	232.53	167.063	214.517	206.702	159.263	230.68	170.179	116.03	116.066	166.578	158.573	251.027	144.502
PIWIL2	166.529	114.833	126.394	181.597	197.023	169.196	141.376	162.296	124.32	156.678	145.009	111.377	107.26	152.566	137.237	121.595	131.606
HS3ST3B1	152.075	131.168	144.537	165.012	196.06	201.08	172.77	186.296	129.633	181.03	176.639	130.816	116.396	164.588	143.819	170.014	138.306
DHX16	2634.51	2354.04	2794.07	3969.2	4231.79	3910.46	2768.41	4758.19	2839.58	2894.09	2882.21	2140.03	1984.78	4472.21	2119.07	2738.9	3348.09
DUT	247.071	262.705	360.425	509.689	813.978	391.113	376.24	548.707	434.479	517.081	413.123	304.953	245.368	428.702	388.515	479.642	455.573
OPA1	483.917	578.001	415.575	657.295	847.928	580.897	500.477	633.961	479.878	513.375	538.328	384.687	315.505	623.705	455.724	504.689	524.573
LZTR1	3643.19	2871.55	4083.2	4168.98	5552.81	3502.89	3527.18	4250.23	3897	2627.4	4126.76	2938.1	2511.11	4935.35	2684.32	3867.82	4580.99
NPPC	140.089	102.174	113.317	151.805	166.702	143.48	164.841	142.617	102.216	119.396	136.212	110.313	105.623	147.698	109.205	148.007	107.911
CKAP5	1634.94	1166.33	1937.26	2078.05	2442.98	2118.61	1438.02	2336.82	1893.83	1465.76	1485.42	1300.62	1013.77	1759.96	1408.66	1494.01	1486.71
DUSP12	1374.42	1992.04	2092.76	2252.78	4430.19	1753.1	1869.3	2849.71	2102.72	2386.89	1778.95	1545.24	1149.09	2106.2	1429.98	1806.74	1930.22
EDEM1	703.373	873.893	799.341	815.618	1600.76	895.483	862.564	1402.24	1045.18	1339.99	621.414	657.295	428.072	633.048	957.673	1284.39	986.536
MSMB	132.668	96.6208	115.348	158.29	4140.82	141.538	215.339	150.714	164.031	249.242	148.757	143.116	142.93	191.191	203.513	168.501	110.298
CDK5RAP3	3383.88	2166.07	3979.63	6402.53	6351.31	4485.23	3461.3	4974.02	4180.57	2797.69	3564.16	2071.55	3022.55	5964.6	3058.14	2945.05	3583.65
L3MBTL2	1196.37	903.222	1161.29	1531.9	1834.61	1592.68	1050.19	1378.13	1181.56	1051.09	1041.09	718.076	719.78	1502.45	807.26	861.529	1058.03
FOXP2	124.597	96.2225	112.387	155.723	176.811	136.328	152.022	145.731	124.953	141.06	151.8	109.581	112.183	133.4	111.683	144.595	117.85
ALG9	920.477	878.103	1315.84	1835.26	3090.1	1129.15	1165.85	1923.48	1540.1	1698.7	1230.55	1264.12	728.39	1738.98	1231.32	1221.31	1493.79
OR8H1	146.978	116.775	129.92	162.835	208.206	173.269	152.655	177.348	138.324	174.127	148.27	113.142	101.49	165.81	118.941	174.326	129.865
TDRD10	346.627	307.585	612.439	1165.92	1424.51	800.692	534.659	1024.94	750.203	628.77	697.663	474.616	606.888	845.236	596.161	861.305	950.623
LCMT2	894.049	1022.15	757.002	1566.87	1747.98	1201.27	876.145	1138.38	717.003	986.224	712.868	604.385	495.774	819.061	484.49	526.872	676.404
METTL9	212.983	230.101	273.149	420.535	439.914	277.701	264.621	430.543	230.001	314.152	306.228	280.807	212.87	317.622	293	351.383	334.165
OTOF	134.952	101.935	112.044	156.872	185.448	146.016	144.902	145.085	126.041	143.368	153.968	109.391	133.873	129.792	119.132	133.121	173.142
CDC20	289.297	494.566	452.085	250.855	375.656	250.124	387.63	325.281	1465.86	278.536	337.742	521.038	254.559	348.189	373.415	473.001	325.707
TRIB1	11147.9	8852.41	7120.06	10182.2	12032.4	12392.2	5942.68	15002.2	10976.9	13034.2	9731.29	5227.01	2645.73	12564.8	3626.49	18762	11634.1
SELE	155.245	115.047	129.245	163.51	213.457	181.019	158.558	155.653	129.609	191.875	159.943	122.07	104.632	172.846	148.459	153.679	134.115
TTC7B	260.779	161.687	153.718	260.789	323.17	224.422	295.084	221.465	215.643	283.588	301.353	136.95	140.732	279.434	280.002	229.644	279.147
LEMD2	1274.56	919.543	1175.4	1256.96	2112.05	1086.39	1038.45	1875.16	1187.14	1533.55	1231.79	871.431	818.072	1404.45	1066.91	1342.84	1452.59
RING1	4579.91	3653.98	5583.83	7059.08	12745.3	5843.95	4713.97	8706.57	7278.67	7289.15	6262.3	3963.01	4315.03	7506.22	5399.51	7009.29	7092.85
PCDHGA11	136.031	109.092	102.814	137.346	145.145	136.386	139.82	138.893	120.002	142.671	137.839	95.3807	99.7172	145.993	101.606	128.026	111.268
TECTA	219.946	150.332	183.332	218.85	264.664	222.37	196.297	265.935	185.97	219.031	217.747	148.767	122.054	198.818	175.132	193.211	173.222
CCNH	223.187	188.916	154.3	179.096	222.188	157.093	170.018	272.256	139.078	301.022	256.469	173.177	127.479	160.897	180.378	306.182	183.556
CAPNS1	6542.55	4913.38	9332.23	8912.91	10964	8340.6	7115.36	8622.97	9324.1	6413.19	6548.4	4879.47	4251.73	6687.52	4944.18	6426.86	7916.49
PRMT1	2912.28	2994.59	2444.25	3362.8	5901.66	2611.29	2731.46	2874.79	3394.12	3225.9	2577.25	1604.54	1362.84	2632.46	2237.01	2378.86	3302
ANXA11	1168.95	850.519	997.581	1359.88	2408.71	1006.5	1165.44	1752.09	1397.97	1493.93	1234.84	941.091	822.881	1094.59	1008.83	1398.77	1906.61
OR8D2	138.01	112.129	110.195	139.803	182.839	144.964	152.281	138.018	116.312	159.945	142.315	126.232	108.962	147.053	116.173	124.154	131.53
SETD3	3054.1	2456.06	3447.38	3713.07	5477.12	3534.1	3273.77	4653.83	3463.86	3139.22	2829.99	2099.61	1654.23	3212.41	2294.05	2829.45	2871.04
SEC61G	13644.3	6540.13	9719.99	11235	21041.6	9012.09	7797.84	13332.6	8705.81	9098.32	7920.8	6572.28	4375.26	6300.78	6236.74	10673.6	7036.98
CLDN6	145.083	102.287	122.676	157.67	182.884	146.774	158.212	148.268	138.957	142.983	140.414	110.72	109.245	144.802	125.448	151.646	133.669
PIWIL1	156.583	97.6072	118.384	158.026	175.587	188.789	172.423	173.048	125.863	144.314	179.731	109.37	104.314	146.485	119.12	144.04	134.452
MFSD1	2805.21	2574.54	2890.93	4048.84	4690.67	2139.86	1553.68	7635.59	3046.47	2760.16	1924.15	4161.78	1268.42	1970.66	2893.08	4503.95	2211.44
SDHD	914.999	907.755	664.726	1306.15	1808.33	524.514	501.805	2411.6	707.01	1667.8	975.475	1253.41	660.006	549.847	1199.07	1582.36	977.73
CD83	864.617	1491.98	1286.37	3104.23	2432.17	889.897	781.418	1568.49	2152.67	3169.45	1842.18	816.109	465.767	1638.51	1224.41	3984.91	701.215
REG4	134.644	105.923	129.373	175.603	195.838	117.942	157.146	166.778	135.952	148.806	168.638	116.264	99.6228	165.231	123.578	114.694	137.428
PCDH8	125.769	99.4544	104.424	137.216	148.263	133.007	147.605	135.755	113.282	132.53	128.561	95.7261	99.8582	146.471	115.222	124.558	110.702
IFRD1	300.378	316.98	221.937	272.169	560.391	211.373	207.651	512.22	215.071	438.551	381.014	234.178	230.396	284.018	271.854	524.719	341.538
CASP8AP2	133.871	104.503	113.525	159.484	194.624	131.184	154.578	155.851	120.857	134.768	143.726	100.87	110.048	143.609	112.536	139.246	135.758
ADAM30	135.603	114.374	109.409	149.661	151.703	146.625	153.434	141.25	149.08	124.432	130.937	100.722	98.5942	128.385	111.515	131.859	106.797
TWSG1	1071.18	1574.41	861.084	1644.23	3408.13	815.856	633.071	2742.27	1147.55	1899.2	1483.92	1509.96	796.964	1395.38	1893.96	1984.12	1506.33
KCNN2	198.283	282.191	277.084	321.378	238.932	418.142	308.181	222.404	245.259	234.71	192.413	112.474	118.663	165.657	190.558	201.739	200.542
RIOK3	1172.29	1522.48	1095.67	1206.84	2276.9	957.144	959.372	2043.75	1196.81	1686.57	1109.22	1140.54	624.909	1018.88	1071.17	1506.57	1247.64
FRG2	135.041	88.6008	94.9925	118.098	128.409	124.502	119.293	128.859	105.356	97.1777	124.712	88.5558	83.5121	121.445	98.8465	104.611	105.486
RAB11FIP2	1097.38	1825.21	1532.06	2529.19	3125.22	1468.03	1376.01	2882.35	1681.42	1819.16	1266.99	1401.05	875.27	1507.88	1335.9	1757.93	1624.83
SLC36A3	121.514	93.1372	105.892	156.315	158.903	127.357	127.213	133.39	117.767	140.579	128.911	92.7872	97.3975	147.013	113.503	131.482	119.807
ITGAV	2344.68	2601.61	2365.88	3600.74	3436.21	2641.12	1647.47	3490.76	2483.8	1713.36	1947.87	2365.04	1390.77	2458.85	2138.28	2936.96	2643.45
SLC5A3	151.659	116.059	162.073	271.093	333.671	178.411	246.512	274.967	280.479	199.933	170.606	170.024	166.689	220.342	218.492	165.03	167.291
VNN1	294.089	400.433	323.31	326.696	303.597	523.258	349.513	223.184	330.943	173.772	272.343	201.418	247.82	316.997	231.765	738.388	230.678
CTR9	118.605	103.004	114.159	139.386	157.748	151.39	153.997	141.342	115.553	123.448	125.319	114.137	100.976	129.59	118.486	115.984	109.657
GDI2	2776.56	2139.15	1442.83	1662.54	3589.72	883.359	1041.28	3676.39	1345.27	2547.52	1991.62	1882.03	1156.19	1139.91	2278.28	2961.8	1787.11
SULT2B1	348.403	283.652	445.847	466.561	835.654	401.042	476.543	536.22	525.844	612.707	476.034	260.484	273.859	444.775	388.2	466.448	643.163
IPP	216.955	172.92	261.775	360.472	724.126	310.333	419.933	538.029	349.611	382.557	247.127	250.599	231.182	340.514	419.807	377.694	424.002
ZNF330	330.965	240.322	190.781	306.332	480.901	179.217	192.905	662.837	204.021	380.37	295.94	237.832	195.996	244.292	244.766	470.361	213.028
GRIN2B	149.437	101.322	135.74	187.223	184.031	126.547	145.242	206.792	141.119	156.282	150.627	116.856	116.425	172.736	120.665	140.999	160.099
MFAP5	600.189	235.625	2563.06	1134.86	4164.42	944.117	1508.82	466.199	648.305	1012.77	1166.95	261.142	207.324	522.146	1056.12	619.955	399.459
LBX2	157.304	105.672	159.654	196.824	165.212	165.665	144.984	170.559	165.275	152.423	148.412	122.221	94.4824	153.642	131.376	123.579	128.858
MBD3L1	120.481	105.175	88.2146	133.491	186.382	138.039	168.077	144.285	127.184	144.323	130.9	96.817	82.9369	141.578	108.842	125.064	120.385
SNHG10	145.947	107.703	123.674	144.325	188.953	124.264	126.426	147.474	137.751	159.969	141.795	96.6255	97.4956	155.916	120.935	152.806	136.018
LGALS4	167.811	133.177	222.309	516.035	321.745	198.35	180.086	362.605	191.046	255.566	256.561	154.162	130.929	264.734	172.401	208.303	226.938
EXOC1	491.996	483.777	515.832	697.029	917.47	441.854	429.155	878.485	574.348	512.358	456.781	479.889	371.44	435.36	476.188	510.273	455.534
ZNF655	312.57	269.147	272.567	342.002	509.671	357.022	340.704	472.505	369.776	566.436	344.889	243.335	210.522	327.816	346.458	395.188	343.2
DTNA	339.059	252.387	292.569	422.239	517.049	440.368	378.098	447.131	332.936	341.632	329.369	261.106	250.394	302.743	274.317	285.419	363.108
CCL1	151.234	107.388	116.222	134.239	164.995	134.196	119.458	128.084	121.114	144.371	128.192	96.3181	98.7459	159.496	109.484	116.348	118.592
TFAP2B	118.852	99.0178	97.9506	148.447	162.045	135.496	156.09	150.337	167.767	132.748	127.211	97.2526	102.253	112.73	115.899	100.503	116.069
TEX11	135.22	95.4014	99.5343	141.878	169.401	136.937	148.714	136.795	125.72	134.552	135.496	91.5947	90.6448	140.238	114.632	126.884	114.678
CYP11B2	147.054	98.2159	113.541	179.932	198.893	166.22	151.904	176.199	140.992	172.579	144.561	113.959	96.5065	177.517	129.349	148.199	114.067
SUGT1	543.644	432.215	534.308	755.509	1108.24	547.701	399.879	820.737	492.846	382.487	483.912	481.576	407.203	638.138	485.335	556.624	476.71
NCL	8502.86	6676.59	4873.3	6620.4	12093.9	4629	3254.38	10526.8	5161.6	6756.33	5640.43	4791.15	2859.62	4467.38	5696.73	8645.8	5696.65
LY96	3423.91	1821.32	3327.61	3909.26	4882.75	1977.76	1746.91	4082.7	3003.21	2089.54	1530.09	3174.91	1842.9	2157.5	2276.92	3651.07	1494.87
HK3	1072.68	2559.69	1948.38	1547.55	2465.72	1298.38	2347.78	2128.5	1856.48	1534.29	940.322	1256.17	689.524	1385.5	1102.88	1843.73	1008.48
OR51M1	147.536	89.819	115.786	149.575	167.787	159.335	180.012	146.15	139.306	138.289	135.369	99.3994	100.217	131.427	134.091	113.562	113.879
GTF3C4	170.579	124.741	137.471	188.638	200.646	162.917	161.248	209.732	156.252	196.972	142.181	100.939	113.617	177.038	159.357	161.821	138.013
KLHDC7A	162.838	119.182	133.221	173.516	190.527	163.588	165.128	170.25	138.504	162.703	168.904	112.974	103.112	161.263	127.162	164.508	120.514
ICAM5	210.128	154.383	286.279	429.853	352.691	262.194	250.165	304.563	360.347	317.546	300.822	163.564	206.311	285.113	218.289	309.675	286.684
NRBP1	626.989	307.238	458.781	575.494	846.003	503.428	494.167	709.644	630.091	587.667	594.594	334.022	276.72	658.962	471.429	611.599	726.448
PPAN	1071.88	677.581	525.293	765.6	1393.74	693.248	700.003	498.577	623.383	648.108	433.993	344.723	337.214	937.003	383.319	467.558	641.979
ADARB1	1369.96	2030.69	2547.37	4358.64	4752.42	3749.57	2606.61	4453.82	2334.85	2397.48	3174.63	1794.29	2604.69	3407.05	2862.26	2400.69	3268.23
TUBA3D	135.197	99.3631	116.974	139.002	149.632	132.067	137.841	127.107	126.963	117.6	133.628	99.9222	93.6289	166.358	120.991	127.915	109.551
PLA2G2D	515.249	378.231	361.008	572.265	1140.66	567.15	964.785	1059.33	637.394	1035.09	736.806	608.543	575.997	816.141	1032.91	885.463	857.58
FGF1	149.056	117.012	138.508	162.143	185.464	142.428	158.455	178.065	138.069	161.149	157.303	104.29	104.166	190.683	155.149	128.09	143.478
HYI	573.763	308.642	658.663	1056.73	1424.64	964.58	771.235	851.4	700.705	646.452	658.047	329.952	335.218	730.4	624.927	531.414	790.129
B3GNT7	135.727	106.766	119.746	164.064	175.557	128.31	135.664	149.637	147.307	139.88	131.449	113.358	101.174	146.998	123.361	138.565	113.578
RYR1	285.644	225.358	377.723	516.534	477.693	297.11	308.31	426.513	245.736	422.058	320.592	273.522	173.013	345.051	258.944	379.682	236.725
CDH18	115.027	92.7037	103.016	126.884	172.385	119.909	123.025	139.06	114.77	123.24	131.909	99.2545	96.6237	137.143	114.696	115.178	93.7547
SLIT1	144.151	113.05	121.406	175.209	228.099	161.21	189.479	170.501	152.915	144.582	161.923	135.135	121.818	162.558	134.324	163.792	123.63
MLLT1	254.913	139.029	177.216	282.489	343.998	242.995	211.893	294.194	208.419	260.423	286.292	149.081	252.747	286.581	199.191	191.333	408.467
RHOBTB1	126.717	102.751	110.485	177.169	175.209	152.933	143.267	160.053	134.351	137.817	150.427	100.018	105.224	146.112	124.202	135.949	130.431
DHX15	4978.92	5062.73	3418.52	4998.73	8874.28	2732.26	2478.05	7929.4	3952.83	5557.35	4932.5	4033.12	2577.62	4626.75	4097.98	7433.02	6003.77
RBMS3	356.281	506.527	296.965	485.184	817.421	600.587	455.684	706.726	475.123	603.086	515.728	301.875	328.813	420.891	387.52	549.486	578.41
SMU1	295.616	393.901	461.356	520.49	826.849	321.61	493.769	711.354	466.872	622.713	357.11	380.532	211.391	382.447	453.553	457.314	469.163
CDH1	4850.23	3899.74	6041.43	8638.51	8078.13	7355.73	5224.18	9827.63	5488.76	6294.7	4674.4	4182.04	3081.93	4175.74	2937.43	5609.17	4556.37
MT2A	69821.6	58994.3	57334.1	20578.5	46332.4	48183	43319.3	51869.9	48277.3	50034.1	69841.6	39874.4	26809.8	68478.8	23596.6	69228.2	70647.7
TAB3	150.167	129.204	120.157	173.362	212.219	179.921	150.126	191.83	151.072	164.709	165.119	139.218	111.781	172.649	157.454	170.678	153.162
ENAM	146.834	97.9204	112.98	181.889	149.066	140.873	146.418	138.366	113.435	128.95	129.374	101.716	90.8073	141.092	103.819	128.827	100.752
HSPB6	1181.66	1398.48	979.612	2358.71	2114.57	1526.03	2504.62	1575.91	1245.13	2169.11	1674.28	1420.42	1911.01	2564.07	2507.55	2079.53	2430.39
ZMYM3	204.729	132.757	265.671	379.952	463.096	268.065	296.138	349.418	290.36	306.559	233.867	196.654	162.436	267.165	276.141	224.805	276.65
NOX1	151.624	121.861	122.094	160.06	190.978	155.181	158.33	176.614	133.645	172.766	145.572	122.032	104.753	162.436	134.431	155.072	136.609
SCARNA15	149.63	95.6283	104.524	137.218	144.797	149.493	135.32	133.271	115.514	131.134	141.296	96.9182	88.8024	139.278	108.985	104.205	108.611
PTPN6	1169.58	1225.6	2717.33	2646.22	2225.42	1557.93	1660.38	2162.02	1888.05	1789.38	752.078	1195.57	715.903	1730.67	1292.07	1559.88	1096.05
PSMB1	11573.6	9779.07	12572.1	13435.8	23909.7	9468.13	13722.5	21855.3	15641.8	16103.4	10381.1	8877.66	6576.07	9446.25	11220	14207.3	12743.8
ELP3	1714.11	1421.94	1902.82	2121.02	3765.82	1401.45	1313.86	2454.22	1994.46	1681.84	1449.49	1237.06	1014.25	1907.99	1478.26	1592.98	1576.25
TMEM185B	774.769	834.797	749.986	929.404	2205.34	550.489	772.813	1132.72	863.209	1276.99	713.548	492.087	330.352	560.9	616.499	1767.69	803.234
ECSIT	395.466	271.193	261.455	402.222	519.118	287.242	379.573	299.803	356.029	317.084	266.995	195.163	202.997	319.518	289.069	282.619	308.693
WFDC3	167.275	135.532	193.262	191.131	314.617	211.549	233.658	313.017	203.802	210.16	177.114	149.983	143.728	182.02	140.455	173.768	137.821
MAEA	746.537	833.877	828.972	1165.29	1818.65	1172.2	874.652	1092.1	738.979	855.435	713.351	524.725	314.384	815.898	609.835	789.635	1036.03
TRPM3	125.777	96.9513	108.628	152.657	146.515	138.848	125.138	128.105	115.649	152.447	129.011	97.5383	88.5053	142.799	134.553	128.48	110.527
OR4K17	140.871	95.5703	96.8041	147.679	160.597	152.461	154.76	141.384	126.698	117.56	123.992	103.898	90.8451	137.619	117.444	115.896	111.676
MYH14	400.132	207.202	433.584	475.159	479.165	416.236	406.502	498.624	384.064	409.265	442.25	241.183	249.057	564.364	315.825	417.791	520.762
PAX1	141.878	108.959	118.728	157.422	178.469	141.771	157.75	156.938	133.638	167.801	130.339	105.961	113.758	157.238	119.968	144.539	118.629
COL13A1	297.304	257.86	440.874	915.341	968.162	737.146	491.272	821.589	428.103	910.559	811.899	375.551	654.703	959.603	953.636	750.612	829.777
PECAM1	7278.88	8542.26	9977.07	10046.1	15962.1	10169	9531.56	13137.1	12675.7	7027.17	8497.6	5779.08	3882.71	5498.99	8533.97	5979.24	9812.62
TTYH2	203.44	179.876	174.971	278.543	410.905	286.277	229.984	279.588	271.17	307.316	446.047	179.601	152.998	356.337	273.596	203.889	268.078
APOLD1	2197.91	2221.37	1340.35	1680.95	1472.18	3477.65	1723.93	1831.45	3847.67	2522.68	9495.44	3072.03	1678.04	4583.02	1380.52	3586.7	7581.99
APOD	3027.56	2084.36	19192.6	37014.8	25365.4	28093	11012.7	15599.5	7498.61	7118.74	3623.57	3119.88	5448.58	6083.86	3384.7	5984.32	10150
TNFRSF13C	240.645	159.435	173.535	233.977	329.032	221.156	227.542	284.611	215.029	243.644	206.617	152.327	152.306	261.619	184.994	235.553	218.083
STX17	224.84	218.809	258.185	311.531	362.87	290.559	218.016	278.491	263.048	292.937	231.47	181.136	176.079	278.689	184.876	251.966	222.701
PRDM8	222.231	286.486	213.677	326.868	1023.79	245.844	243.802	556.415	371.382	575.643	325.615	224.756	253.327	366.228	300.306	1434.62	308.587
EXOSC2	564.183	702.698	672.49	852.687	1682.28	953.656	652.326	842.891	630.108	842.663	588.601	370.905	395.599	658.109	469.704	564.085	520.771
ZNF429	119.802	161.174	127.977	197.032	289.461	167.689	207.978	246.424	163.041	184.51	152.326	147.266	123.516	144.715	199.19	149.899	145.282
HOXA10	141.59	97.2176	102.261	144.855	158.06	133.705	130.667	144.967	117.08	135.464	123.373	101.451	94.9318	139.012	120.766	117.901	119.2
BSCL2	2225.32	1629.11	3227.68	3918.04	6017.85	3526.04	3879.4	3587.38	4235.3	3523.54	2928.06	3347.23	2287.44	2943.63	2645.92	2995.61	2809.43
RPS29	34788.7	17191	33862.9	32496.3	40432.3	35728.5	30584.1	41884.4	37537.1	32003.5	32937.7	28109.3	27280.7	29493.2	31385.3	38005	34172.2
EXT1	2259.88	1726.08	1939.98	2410.87	3434.34	2178.86	2434.67	1990.28	1966.69	1805.33	2018.85	1406.81	1191.42	2310.88	1562.42	1318.63	2461.17
EDNRB	1139.4	1388.75	1929.34	1032.23	2137.23	2156.39	1082.3	2915.55	2357.48	1089.51	1974.48	548.616	512.623	1269.44	1348.57	1340.09	1387.94
MMP19	223.513	278.098	149.949	221.347	202.132	225.475	234.687	245.661	243.295	184.46	259.506	189.754	123.553	305.634	153.154	343.478	230.457
HIST1H2AI	147.431	112.491	115.064	173.425	186.738	135.086	152.343	147.373	127.023	138.488	156.031	109.846	97.0284	142.645	122.025	180.935	130.139
TMEM14A	649.539	464.297	1080.07	1799.46	3125.51	997.849	1114.03	1870.69	1335.69	1378.24	979.352	1056.45	614.651	953.33	1030.07	1038.1	1038.86
SMARCD2	1746.14	1164.55	2023.89	2475.98	2352.68	2710	1923.27	2693.82	1895.6	1052.68	1273.25	1139.15	958.019	1985.54	1301.56	1515.2	1854.76
CA10	142.74	106.411	134.752	152.502	187.178	154.898	154.424	152.804	123.813	176.351	129.838	108.4	105.585	140.346	111.936	113.112	120.106
TREH	142.528	119.734	112.441	166.982	210.139	178.248	164.138	171	147.186	181.603	148.881	124.246	100.528	175.062	126.677	142.805	143.044
PCDHGA9	152.744	109.174	118.117	158.567	195.693	136.696	162.919	175.983	140.417	148.067	154.574	133.907	99.3951	160.986	128.742	134.885	125.557
AURKAIP1	7686.83	3582.36	4853.41	4257.63	11482.9	3383.02	2780.96	7560.27	5554.15	5499.48	4911.49	3827.68	2808.47	5306.5	3789.86	5091.55	4551.2
RNF41	302.803	308.18	325.06	450.599	630.54	397.996	471.192	488.851	398.31	449.282	356.112	198.1	157.14	364.031	265.045	324.271	370.519
OR2L3	181.021	124.01	129.687	201.072	225.864	167.669	202.914	198.535	161.986	167.997	157.858	118.855	115.217	176.077	138.627	154.763	147.041
FHL2	775.656	518.784	374.612	635.726	1723.06	347.87	466.393	511.464	549.879	742.999	853.466	545.075	331.776	719.532	568.002	577.595	1304.73
RAB25	1700.21	1376.14	2901.31	2889.34	4177.33	2397.38	2215.86	2591.22	2653.68	2455.67	1774.12	1555.95	925.797	1318.5	1351.99	1926.18	1721.96
PDE7B	479.664	265.5	359.677	599.026	889.922	354.07	346.141	491.777	518.111	1264.7	682.933	476.988	485.753	900.992	830.218	336.568	531.15
NEDD4	269.185	400.89	314.519	463.675	635.521	409.154	334.972	348.776	326.621	312.906	379.162	213.459	189.638	410.787	327.185	304.448	394.339
ZFP3	415.163	455.325	582.512	824.845	1147.16	793.437	556.159	908.889	606.434	603.642	515.684	362.773	447.647	624.226	465.562	417.69	456.534
ARL14	150.034	104.545	121.824	147.356	176.377	156.555	154.775	165.687	123.147	145.09	153.325	118.759	98.0188	166.603	125.393	147.096	140.67
CLYBL	481.882	351.928	520.456	694.364	971.134	432.504	537.437	779.705	628.135	654.262	489.324	293.321	421.004	603.573	491.713	568.727	498.919
NLGN1	190.576	134.432	174.981	206.202	322.235	186.842	193.924	249.076	197.107	191.371	211.55	162.667	133.742	189.563	175.95	162.029	143.701
KCTD14	976.946	1089.63	1891.98	4444	3191.47	2299.7	1652.28	2204.53	1342.61	1198.21	574.963	743.885	307.166	504.636	1045.15	845.27	609.883
CLEC4E	184.277	250.116	224.131	195.109	247.301	273.506	202.276	348.558	187.379	176.309	178.395	143.066	125.617	191.321	216.23	498.043	196.618
MAP3K4	1046.04	615.274	1045.08	1270.36	1419.93	1366.29	989.199	1473.58	1143.36	942.475	1327.67	811.194	911.895	1843.76	907.882	1031.09	1307.72
BAMBI	1097.99	881.615	1627.34	2771.52	3723.94	1405.71	1077.44	3969.03	1855.09	2030.67	1489.58	972.241	1017.01	1366.04	1889.05	2869.56	1535.47
COX6A1	4297.48	2424.8	4641.15	6862.12	9187.93	4573.38	4906.09	5729.56	5335.98	5271.15	3625.14	2919.99	1871.19	3848.38	3179.79	4631.41	4336.99
DNAJC9	1550.13	1296.09	1745.88	2178.32	3424.27	1893.87	1802.59	2799.14	2348.76	2215.62	1752.17	1085.43	1111.64	2044.35	1516.93	1570.12	1798.89
HTR1D	192.102	112.151	123.915	172.321	244.763	151.709	162.476	170.116	151.681	165.342	169.027	102.198	105.35	189.232	157.474	151.455	146.292
ZBTB44	230.99	157.027	117.237	203.279	256.355	165.54	148.099	261.753	166.211	376.806	192.467	142.335	143.468	134.899	173.024	286.985	180.974
STOML1	722.983	543.227	546.198	558.085	1233.86	412.512	503.428	535.117	569.77	529.142	521.89	312.536	292.191	595.557	451.21	521.881	519.037
XRCC6	7927.91	5984.04	7906.72	9941.01	11837.1	8945.69	9339.2	8908.95	11027.7	7694.25	6774.05	4848.87	5200.73	9707.44	5687.31	7190	9200.9
TPD52L3	148.131	103.598	115.233	157.254	181.265	165.198	154.335	181.789	128.115	160.685	142.023	107.518	107.468	154.218	131.481	139.332	124.991
MAP4	254.401	176.552	163.407	277.915	394.326	216.301	278.739	322.166	383.659	256.411	298.032	202.862	310.008	249.435	230.411	286.472	282.04
FRY	188.872	118.076	138.923	171.812	223.117	175.697	182.103	236.278	157.042	229.732	210.171	131.545	120.708	175.945	204.162	201.001	169.44
GPD1	158.984	111.219	175.977	254.823	238.775	164.255	177.227	272.827	153.754	459.487	207.023	219.578	102.088	271.536	195.803	273.72	136.654
PLA2G6	201.41	117.695	155.886	228.581	271.194	186.912	194.276	205.445	206.821	219.909	191.972	143.198	126.376	238.109	177.939	201.176	204.78
UBE2D1	127.314	93.9063	124.523	160.304	148.865	146.228	160.977	145.063	123.777	150.339	129.149	103.666	101.879	142.62	118.577	121.829	115.753
CEP135	786.321	754.676	914.757	996.363	1607.25	789.921	624.232	973.221	759.091	513.502	747.214	566.36	562.095	991.696	688.853	687.927	674.707
CCL25	140.424	99.009	114.828	139.811	157.039	141.048	145.706	149.631	126.666	147.179	150.458	110.557	88.0308	147.038	121.033	127.033	125.836
STX16	1572.33	1188.52	2029.11	2550.71	3359.22	1284.67	1803.41	2971.7	2141.03	1763.36	2149.47	1324.32	1547.35	2319.85	1870.45	2145.46	1968.35
XPO4	275.006	265.111	155.417	216.602	473.761	178.38	208.531	455.243	174.129	417.553	286.595	239.731	174.372	176.053	308.497	375.535	224.274
NDUFS7	5029.19	2383.09	5855.64	6227.31	7311.42	4805.04	4907.44	5977.25	6228.17	3981.39	3351.97	2972.81	2769.84	4658.62	3306.44	3403.39	4746.37
MT1A	66303	50710.5	31130.3	14209.9	39673.3	33988.7	28281.6	46735.8	30227.1	34737.8	62603.9	29792.9	17709.1	63146.2	17443.8	64098.8	59646.7
ZNF695	139.873	100.367	101.744	141.149	164.154	125.45	159.891	139.405	110.268	119.809	152.425	117.499	102.37	116.565	100.607	116.919	113.115
GPR162	843.596	723.567	897.468	1185.66	4044.68	1066.65	1623.67	1303.9	1399.85	1105.11	971.062	680.389	1999.19	1444.13	836.004	1397.85	1137.99
SGIP1	335.851	535.142	688.968	1068.46	1512.55	590.543	463.722	851.423	710.327	1059.15	1466.83	1182.42	1475.59	2075.38	1394.88	914.25	1792.92
WDR7	433.341	425.399	481.338	712.916	956.663	582.826	439.609	737.861	511.509	509.431	502.598	423.866	294.332	492.988	501.416	512.123	500.531
NDST3	144.954	98.1335	111.188	143.174	160.447	138.357	165.757	134.221	107.411	129.531	140.702	92.0344	100.284	133.811	119.9	129.344	128.588
DIAPH2	1266.36	1051.2	1443.07	2366.24	2635.42	1534.15	1512.02	3135.64	1600.7	1893	1665.66	2515.34	1482.77	1595.91	1771.43	3250.74	2104.52
HIC1	360.412	253.181	296.385	537.008	448.72	296.008	298.827	242.038	285.032	275.236	286.537	230.899	207.117	412.738	251.866	295.676	360.683
F5	235.907	587.588	320.687	286.74	635.434	252.688	362.666	381.632	280.619	263.401	181.819	228.349	162.579	202.416	163.841	488.858	228.628
FHOD1	2725.12	1633.66	3977.36	5785.13	6242.7	4966	3411.23	4505.06	3153.56	2209.82	2996.14	1913.99	2113.2	4433.44	2206.07	2254.93	3149.66
P2RY2	182.924	163.857	160.048	203.284	333.313	190.793	182.829	213.575	169.945	250.194	197.99	128.143	116.12	185.672	150.226	213.424	185.395
IQCK	1044.84	1119.09	939.274	1567.03	3733.77	1195.3	1540.24	2207.03	1187.48	1448.25	1255.82	1293.44	2008.03	1231.76	1122.6	1146.6	1291.83
SOX7	159.33	280.432	141.445	248.76	533.708	185.24	171.709	300.879	188.691	652.116	297.052	253.804	132.131	158.766	286.325	431.385	286.55
CDCA5	270.362	353.264	448.852	285.737	402.59	242.755	337.099	354.818	1358.7	367.305	345.558	420.425	194.029	351.322	320.522	500.492	414.841
JUNB	3990.47	5080.76	2450.1	7863.15	6456.65	7619.12	3394.59	5647.13	6286.63	8624.66	7087.66	2572.53	656.692	6031.1	1952.55	8755.74	8121
OR2Z1	142.389	99.8747	120.1	142.657	172.332	150.405	147.414	147.477	125.408	168.371	148.903	110.555	99.1579	165.315	127.226	123.905	125.119
PAQR9	140.442	101.244	104.46	146.789	153.244	150.584	150.439	148.489	111.717	138.049	127.583	111.598	100.626	152.418	101.126	132.314	115.027
RBPMS2	890.341	1055.65	985.478	1683.86	2308.38	1250.09	979.212	1299.92	1136.99	2235.88	1664.39	1052.8	931.629	2491.81	1402.81	1452.02	2626.8
RBM23	2243.2	3081.86	4134.72	5133.11	7182.42	3263.19	3094.47	5386.42	3478.35	3888.41	3641.91	2342.72	1671.97	4207.66	2642.98	4082.36	4292.81
DDX3Y	141.845	94.6244	131.48	137.616	153.395	148.345	162.533	154.185	150.18	147.751	143.401	104.404	102.244	135.767	113.948	124.782	139.606
MAGEB18	133.109	100.94	112.794	154.97	183.239	130.881	149.578	153.383	131.07	173.223	151.328	111.093	92.2719	138.293	121.522	120.379	131.205
PSRC1	256.276	204.007	226.209	243.525	291.103	254.2	226.055	317.637	285.202	225.306	334.58	219.462	200.369	427.296	301.685	345.303	355.752
KCNF1	151.835	154.737	198.508	220.635	184.017	366.828	167.793	180.707	142.425	230.999	249.757	230.1	371.484	251.246	186.713	162.843	339.223
CREB3L2	6259.52	3045.42	4024.6	6040.88	7690.88	7853.85	3974.23	6109.98	4178.86	4070.69	4809.41	3633.61	3042.08	5439.08	3741.05	4021.74	6999.71
VIT	133.524	95.2074	153	184.708	236.894	150.679	230.378	169.493	135.172	147.301	162.373	96.5768	95.0204	133.042	122.232	151.996	122.858
ZNF19	128.411	127.573	123.548	182.528	202.242	159.937	198.489	164.586	127.629	153.793	135.737	135.548	111.145	162.508	150.193	143.895	130.216
CNGB1	181.554	141.786	124.595	167.541	278.633	190.431	259.855	215.052	157.364	185.763	168.672	160.966	130.931	210.318	196.418	161.395	173.314
IRAK4	396.242	572.929	508.711	598.796	843.802	522.147	444.626	633.24	590.524	442.407	384.103	291.314	224.981	352.588	397.842	455.606	389.525
CYLC1	129.543	87.2973	105.228	136.27	164.98	146.842	142.841	138.418	130.445	129.69	123.081	88.4227	92.7834	135.727	107.614	118.619	105.527
HPS4	306.849	210.718	293.645	370.464	397.091	345.128	263.741	368.959	280.072	309.979	252.812	209.714	214.976	337.89	237.781	258.598	254.008
ZMYND10	275.911	152.383	147.962	287.913	1809.49	242.796	1046.51	360.385	359.169	411.603	528.012	323.291	1306.92	1167.74	309.674	391.004	538.063
UGT2A3	149.39	101.918	107.803	156.447	167.802	152.173	171.255	151.175	129.266	142.476	125.925	107.024	107.806	143.084	118.275	127.577	125.781
NLRP1	175.364	167.61	198	325.491	411.343	272.866	232.902	268.272	246.269	267.132	249.202	169.454	148.767	295.7	234.816	240.227	234.277
UBAP2L	1761.21	1480.28	2217.86	4048.56	3926.54	1709.95	2160.36	3447.64	2048.27	2766.26	2163.25	1761.39	1369.88	2717.91	2428.13	2491.26	3205.08
ZBTB10	162.995	116.916	114.561	158.206	205.235	153.939	179.478	164.149	129.697	173.529	154.505	110.913	101.736	150.569	129.113	180.217	150.356
P2RY8	290.33	373.904	593.714	736.313	999.042	857.566	426.588	952.483	830.821	892.323	578.737	400.822	286.144	1047.04	549.547	391.926	800.971
ING1	220.999	192.053	183.946	267.865	381.562	198.912	186.574	379.255	190.877	255.624	248.435	170.905	146.236	250.699	173.685	258.026	204.882
VMO1	515.646	242.577	491.178	359.148	1262.93	289.292	447.848	608.847	449.824	600.205	548.358	261.99	239.683	605.596	448.582	641.37	334.638
ABCC5	425.359	345.005	830.114	1209.67	1448.44	631.861	637.058	1022.42	836.252	580.284	699.14	650.943	792.878	1226.84	758.165	698.719	800.351
OR52W1	156.757	121.723	126.614	176.913	185.792	156.78	159.984	162.232	144.207	186.905	149.917	135.107	105.33	139.919	145.368	146.009	134.745
STMN1	190.223	182.93	262.966	337.329	396.045	263.512	270	391.615	472.129	359.838	333.977	256.902	184.663	305.794	285.904	306.079	283.455
FBXL8	247.654	210.93	346.414	354.118	400.414	342.002	294.632	352.512	337.087	258.016	186.345	189.185	162.926	223.982	202.842	214.271	213.546
HSPA1B	4083.89	2885.38	4931.03	12392.4	12979.4	5460.97	4792.56	16055.8	5729.48	9250.26	5971.39	4224.6	4612.8	6689.35	4556.68	10533.1	12520
OR6C1	139.227	98.5489	115.97	147.766	155.964	111.656	161.627	154.162	128.796	144.755	137.382	113.318	83.8629	151.945	111.307	122.67	119.522
TRIT1	510.286	531.225	297.722	451.702	1182.39	312.543	287.621	834.536	423.368	615.408	447.991	447.239	369.392	343.762	512.739	566.546	378.796
GSS	1272.49	802.602	1253.59	1750.37	2307.28	1261.36	1418.23	1341.1	1622.26	1070.66	980.936	836.048	529.042	1255.21	880.121	911.832	1185.8
PTPRT	162.406	102.329	115.092	161.577	511.476	161.707	249.517	172.452	143.248	201.472	181.345	138.691	292.263	277.736	153.565	195.227	182.974
GNRH1	351.234	259.661	646.94	669.685	562.11	583.494	462.188	800.421	505.312	529.391	482.07	529.761	608.029	1036.35	570.576	452.784	695.558
TRIM22	2365.33	3410.42	2324.54	3618.03	4318.97	3731.98	1958.53	3403.97	2435.06	2458.73	2346.38	2455.22	1748.52	3823.86	2402.4	5235.39	2398.98
HYLS1	276.295	318.158	319.955	675.745	593.453	465.564	510.167	561.891	465.777	408.673	338.319	326.487	239.862	473.814	285.766	441.715	390.889
BCL11A	162.824	119.63	146.355	209.189	251.832	160.04	181.378	178.639	189.866	191.442	177.567	132.217	126.324	199.651	145.895	194.29	163.371
PTGS1	461.413	491.197	272.322	441.499	740.908	345.658	261.265	696.087	292.533	701.905	365.162	302.779	277.586	535.773	465.516	558.973	536.606
NCOA4	17486.8	16517.2	21185.4	23533.8	26565.5	19530.3	13659.3	25065.4	19850.2	17864.4	16070.9	16213.8	10203.3	16119.1	14808.5	22251.5	14538
CD46	5537.08	9342.79	8014.65	10498.3	15370.1	9691.45	7108.96	10671.6	7363.14	8756.96	7500.54	6145.07	4667.41	7954.06	6107.7	8971.25	6608.23
VTI1B	375.209	260.481	250.255	331.881	723.528	217.603	290.471	527.466	330.071	535.91	292.583	233.941	171.357	269.209	412.533	525.234	382.749
TTN	165.846	108.652	128.294	173.798	200.363	165.719	195.6	197.292	162.416	163.668	148.086	116.056	96.9556	158.75	152.267	190.024	146.357
NFKBIZ	4735.4	5079.4	2694.31	4704.34	5500.55	4666.34	2512.06	9055.08	5690.02	9364.26	6942.77	2947.53	1793.21	7107.81	2147.22	11222	3796.46
SIX5	1114.28	849.862	1548.98	2272.12	2702.67	2091.6	1447.98	2271.85	1541.88	1699.04	1165.89	868.778	1036.16	1555.04	1601.02	1696.09	1440.26
ZFP41	162.906	100.505	116.399	156.911	187.356	150.25	166.459	163.148	144.775	159.308	140.085	102.379	99.6901	137.828	121.719	139.899	124.482
EIF4H	5893.75	6741.87	7583.9	8549.45	14096.8	7288.3	7662.1	10159.3	8087	8477.22	6585.1	4191.58	3619.53	6524.3	6279.08	7094.89	8269.66
UCN3	126.784	109.706	121.449	143.53	188.656	147.479	145.934	154.642	111.844	129.536	140.803	125.335	114.288	144.352	106.217	111.034	113.352
HTR6	145.218	118.881	136.466	189.952	224.619	147.734	191.082	199.413	153.448	210.821	177.138	151.633	114.116	174.344	143.655	180.499	154.906
CYP3A5	240.848	596.432	638.208	386.675	1247.02	392.495	196.574	1578.33	375.521	508.083	1421.9	319.687	387.319	651.764	684.81	1128.38	1065.05
KLRC2	144.055	119.436	142.134	169.659	219.545	150.34	143.405	276.618	112.635	182.765	192.024	145.764	99.5217	258.742	145.003	180.501	133.285
USP3	2757.46	2358.5	3469.47	3952.26	4202.19	3521.29	2791.61	4610.75	3175.47	2733.16	1840.89	2411.03	1492.95	2920.16	1810.55	2614.14	2106.8
ADH6	169.238	112.102	124.418	167.108	236.355	164.148	191.391	152.417	131.136	167.013	161.43	121.094	107.858	160.079	129.295	143.644	137.784
LAMP2	2116.34	1577.2	1794.51	2173.78	3281.56	1245.85	1078.51	3751.77	1778.06	2370.92	1586.45	2011.12	789.679	1149.27	1621.41	2566.89	1313.03
KCTD7	195.202	119.582	151.554	203.707	378.079	212.899	318.972	233.316	219.855	185.255	207.709	157.138	136.384	228.532	198.556	231.869	217.511
SAMD4B	1136.83	419.811	800.646	1073.47	1503.04	886.467	861.967	1198.93	802.199	1014.38	1160.95	599.08	633.937	1253.87	729.169	993.856	1169.1
PIK3CA	153.359	147.381	115.869	171.585	262.731	144.43	149.769	327.689	146.282	205.876	177.096	163.738	147.39	177.854	188.361	264.529	193.451
BAGE2	139.682	112.764	91.9009	153.998	235.26	139.716	143.672	153.63	160.943	179.677	134.1	108.804	100.328	157.531	139.016	167.169	148.723
PLXNB1	1353.31	1087.71	2361.19	2693.99	3673.55	3010.5	2804.62	2724	2142.44	1743.35	2173.58	1310.15	1935.49	2741.02	1567.22	2212.11	2182.98
ASXL2	1633.19	1402.35	1185.41	1978.36	3197.22	1297.27	1340.46	3139.17	1620.31	1982.13	1783.95	1295.46	1204.36	1449.21	2122.54	2207.58	1942.09
TP53I13	855.34	638.672	1348.06	1060.76	1988.38	869.734	1120.49	2346.7	1966.14	1691.7	1026.74	1133.76	821.077	1103.72	1121.01	1665.21	1870.91
ZNF223	1094.42	547.76	525.863	704.406	1593.62	997.238	1690.09	1542.16	1083.3	1461.33	1290.98	1036.3	740.124	1040.45	1512.39	1576.58	1505.2
ESRRA	1128.21	788.418	1035.72	1154.62	1303.3	871.745	844.946	1198.4	1013.98	858.834	674.392	557.386	342.338	900.854	718.884	645.241	813.432
TRPT1	1437.91	933.706	1564.87	1770.97	2847.62	1987	1366.24	2286.84	1883.64	1437.88	1269.21	1105.72	1117.59	1622.28	1036.69	1322.71	1454.46
AKT1S1	281.2	142.669	189.099	284.404	322.695	234.915	207.209	228.815	207.717	240.574	206.476	136.651	116.441	266.272	191.048	223.867	211.146
TMEM127	635.486	461.574	596.649	556.011	790.318	572.687	678.186	805.15	683.983	770.604	535.985	411.122	322.631	563.394	487.336	545.715	551.252
ZMIZ2	425.933	478.849	411.599	589.899	1073.31	438.407	474.764	705.214	441.538	793.028	753.481	503.232	420.458	946.614	724.104	780.717	679.436
SLC35E3	1505.29	1174.41	2025.98	1751.89	1707.7	1916.24	1395.39	3171.45	1880.78	1206.4	1410.51	1891.87	1180.73	1927.86	1478.28	1956.2	1309.48
JPH4	174.026	114.623	158.69	216.737	255.316	170.71	202.001	216.194	207.918	224.687	160.964	135.636	108.53	175.652	171.754	172.289	141.486
ASTE1	308.161	321.311	288.089	404	756.201	255.698	282.15	560.74	284.503	375.547	304.681	274.916	272.904	392.897	413.376	324.641	315.102
PLD2	394.61	310.295	426.633	657.353	896.371	542.564	472.94	549.365	632.301	656.892	634.118	404.488	287.716	634.514	575.549	507.791	501.667
SMOC1	135.901	111.495	108.803	172.695	165.997	147.613	145.447	161.533	140.962	174.722	161.114	124.591	110.653	263.569	139.776	132.401	145.11
LCMT1	1894.31	1268.61	2130.84	2596.61	3511.26	2387.5	2132.45	2689.6	2404.58	1838.02	1518.28	1387.75	1215.38	1784.86	1493.43	1525.75	1864.82
ALDH8A1	158.061	118.502	132.847	178.816	235.778	163.714	210.117	208.951	160.428	205.476	159.94	118.125	132.334	196.964	144.846	166.943	150.428
FCHSD2	1130.79	1632.05	1602.23	1809.67	3049.59	2112.43	1579.15	2615.17	1964.72	1992.31	2333.98	1540.25	972.52	2471.57	2135.26	2370.96	3109.98
SGCG	292.156	199.063	290.807	549.723	517.745	218.994	232.978	277.368	249.535	536.451	475.053	292.832	245.772	530.952	485.836	332.555	400.521
PCDHA1	128.168	97.6979	105.649	145.995	156.95	137.011	148.71	141.939	114.304	132.12	127.523	94.865	87.5068	139.081	118.157	132.747	106.461
SLC25A29	412.456	444.002	758.947	1085.67	1260.07	693.845	828.594	1237.21	938.492	764.822	1148.18	642.909	945.441	1229.09	879.223	1036.24	1350.31
MARK4	140.09	112.466	145.848	188.723	217.043	142.147	169.371	188.607	138.476	165.114	152.039	114.659	95.3081	166.173	119.249	155.606	147.317
SIRT5	507.682	299.629	706.397	758.848	1025.04	691.501	497.34	1025.42	677.276	449.684	557.421	590.867	511.639	760.827	536.952	612.747	711.079
OR10T2	122.791	106.111	117.951	140.538	162.506	142.66	145.551	150.965	116.769	121.249	134.205	99.6644	90.5019	139.006	105.388	129.032	127.296
ARIH1	667.869	416.174	564.909	673.658	975.729	583.158	602.608	939.789	755.471	848.31	709.882	531.625	400.466	847.2	478.772	1088.77	846.328
ARSJ	355.913	269.269	295.733	452.615	624.164	412.581	398.006	443.075	317.325	350.058	298.164	255.523	246.677	281.066	297.248	350.086	283.419
LYPD1	222.436	148.133	145.793	220.772	273.868	173.533	189.364	218.195	187.363	224.363	217.066	133.733	120.063	189.241	159.939	196.059	172.783
ABHD4	588.047	364.554	585.919	809.851	799.167	743.709	612.106	696.74	574.741	541.158	441.929	399.358	266.659	567.963	461.293	377.659	558.26
RBP2	228.021	137.99	182.284	235.621	280.978	205.671	341.743	302.514	251.243	225.203	270.077	173.506	121.075	276.299	160.044	352.241	270.944
CREB3	186.558	127.57	165.118	280.816	356.845	203.83	251.628	321.415	216.634	253.922	168.663	161.77	119.443	201.913	184.778	266.768	227.44
BTF3L4	651.184	1088.57	847.627	1030.64	1806.7	695.383	878.482	1375.42	798.943	1270.88	682.769	616.961	426.764	620.083	718.471	888.583	727.391
TRIM69	162.809	138.568	140.456	193.557	250.926	196.727	157.745	178.61	162.904	170.887	160.846	147.059	138.404	190.937	161.578	192.569	150.54
CA5B	272.268	210.865	280.422	284.736	486.57	210.133	185.978	523.34	212.05	375.245	311.004	301.057	248.532	319.072	327.805	344.678	225.287
CHD9	5725.9	3134.66	6658.54	7200.17	7049.67	7187.67	4128.41	8805.16	4346.19	4160.84	5268.82	4459.44	3938.3	7786.65	4601.72	5256.15	5490.02
DGKH	158.942	112.629	134.763	184.944	219.713	160.82	160.823	201.994	153.742	175.776	163.495	117.835	106.177	177.049	149.464	167.947	160.599
BRD7	908.474	644.75	742.21	973.793	1767.92	518.165	480.462	1604.8	705.229	1003.19	1009.99	899.835	628.665	790.502	905.569	1213.85	1056.94
NCOA2	146.56	160.246	118.679	208.427	247.069	194.931	190.315	236.256	158.974	177.059	167.917	151.84	133.881	175.518	146.385	193.492	147.48
SULT1E1	132.629	114.032	127.286	169.11	198.534	142.365	157.951	142.968	155.826	169.768	148.369	127.819	105.252	176.226	123.077	136.846	133.951
ENPP6	161.668	137.048	113.465	192.735	203.791	174.004	171.38	230.89	138.123	179.919	182.084	123.664	94.6393	177.048	137.986	177.286	144.223
ITGB1	5451.4	5637.36	4623.61	5792.22	9331.62	5779.69	5671.14	8274.07	6262.63	5267.35	5319.79	4356.9	3007.9	4446.23	4852.07	5436.64	5474.46
USP38	1347.09	1294.74	704.876	1140.01	1835.22	584.635	509.83	1971.03	636.669	1326.55	898.293	1007.53	504.589	826.273	1027.02	1649.9	1018.79
DEFB119	237.377	152.091	166.757	215.377	266.269	240.968	233.127	241.633	201.127	297.653	229.666	150.643	136.232	204.962	177.463	217.818	185.135
PARP3	1030.87	639.19	1272.48	1283.61	1512.26	1203.86	1025.49	1474.59	1123.2	1174.17	1053.62	864.751	714.18	1055.77	866.572	998.409	1013.1
ZBTB12	122.335	94.1381	111.317	137.138	177.989	140.497	132.27	119.308	129.038	129.473	159.98	88.4243	96.7618	167.041	109.719	113.247	103.108
TCF7	140.268	111.059	108.65	156.818	177.186	145.379	143.163	147.354	124.442	147.64	145.576	105.3	96.1883	150.292	127.474	135.761	124.285
SYTL1	254.652	247.735	367.182	599.501	875.161	420.116	529.657	604.799	308.972	346.029	366.257	264.694	345.12	545.005	448.351	486.795	339.584
PRELID1	3245.35	2420.14	2312.82	2929.61	5761.92	2744.13	2783.58	2636.99	2782.03	1911.63	1826.63	1472.32	1109.03	2364.6	1515.02	2155.36	2324.3
ERC1	185.121	167.078	185.789	275.106	437.724	189.2	191.837	310.789	207.498	268.374	181.871	157.337	137.761	174.89	285.149	210.21	313.981
HNMT	523.757	304.887	791.734	1228.51	1223.14	523.133	588.178	1091.12	855.545	833.318	518.748	811.725	486.114	567.682	651.556	650.122	485.649
GSG1	145.224	109.995	121.875	153.87	185.819	154.639	161.67	151.472	123.02	148.988	149.566	101.495	110.154	155.346	114.788	123.583	129.743
OR10J5	127.55	96.6692	106.889	136.133	169.689	141.133	138.358	134.547	113.982	123.617	122.3	95.5724	93.51	134.033	109.637	114.627	105.144
SCN1A	277.401	169.078	188.978	277.017	311.096	240.434	278.531	282.454	203.192	232.795	186.175	161.399	145.072	174.14	201.242	171.27	162.619
FAM78B	169.066	116.174	111.294	155.497	203.359	145.51	147.036	163.549	152.015	128.794	145.45	108.344	119.722	160.561	129.518	135.65	127.481
DOC2B	166.307	139.557	132.795	232.77	337.225	166.384	171.913	165.746	158.239	157.55	170.885	120.632	111.024	171.455	145.617	163.859	169.789
MFN2	1915.91	1242.17	1464.16	3325.44	3464.87	2090.48	1790.31	2048.13	2024.51	1714.82	1445.94	989.892	801.157	1923.79	1125.6	1439.63	1709.2
ZC3H15	547.433	797.967	437.942	564.217	1057.82	374.571	310.604	987.885	406.225	869.293	531.928	483.907	334.828	404.084	617.851	989.94	531.888
MMP27	149.566	105.101	105.136	166.181	213.935	135.925	160.902	154.081	113.958	161.355	151.156	102.454	110.191	145.356	110.564	135.384	130.549
VAMP2	1546.52	1002.57	2619.47	2213.6	3060.98	1858.74	1476.44	3885.32	1470.78	2612.18	2244.52	1258.67	1435.33	2211.17	1973.14	2021.36	2544.03
[truncated: 16,157 more rows]

## Sheet: Diagnostic gene
		RNASE2	EVI5L	PARP10	TMEM131	TNFRSF1B	BSDC1	ACOT2	SLA2	PHF1
GSM1169973	Normal	277.058	945.737	677.754	755.952	400.637	1780.44	151.787	160.999	570.509
GSM1169974	Normal	2372.75	962.707	503.243	799.349	769.008	1910.39	108.194	149.615	330.595
GSM1169975	Normal	832.027	829.465	603.509	928.044	452.621	2826.06	116.026	166.136	734.369
GSM1169976	Normal	469.271	1021.26	717.303	889.105	485.733	3313.3	156.546	237.935	1004.11
GSM1169977	Normal	2529.91	1977.25	1252.22	1442.73	1374.09	4174.54	178.023	298.271	1016.99
GSM1169978	Normal	654.865	1028.06	458.241	824.835	345.55	2400.87	148.272	218.101	1000.79
GSM1169979	Normal	2148.98	1286.66	553.163	723.129	497.673	2205.93	164.754	188.889	815.726
GSM1169980	Normal	772.272	1317.18	886.094	1000.22	946.427	5388.73	156.902	240.726	1046.11
GSM1169981	Normal	2470.09	1294.85	638.98	944.072	716.958	3138.2	124.696	154.045	598.962
GSM1169982	IPAH	354.69	1599.51	796.77	1254.43	1430.35	3348.06	143.086	310.081	928.906
GSM1169983	IPAH	166.887	1011.14	647.716	751.81	581.723	3144.92	143.393	369.936	799.26
GSM1169984	IPAH	268.071	637.442	692.962	729.866	503.687	1994.3	107.735	190.071	374.64
GSM1169985	IPAH	284.99	404.97	665.746	537.953	337.517	1894.69	88.1307	186.305	518.544
GSM1169986	IPAH	185.706	882.056	650.833	1227.76	552.055	3549.99	159.435	559.315	1370.96
GSM1169987	IPAH	247.615	776.364	729.694	919.4	684.865	2995.69	115.495	178.252	687.785
GSM1169988	IPAH	232.783	1049.22	920.967	1119.36	1158.91	3634.54	110.76	310.758	787.131
GSM1169989	IPAH	163.909	1095.74	858.686	945.141	895.92	4697.71	111.059	346.107	985.512
										PHF1
										570.509
										330.595
										734.369
										1004.11
										1016.99
										1000.79
										815.726
										1046.11
										598.962
										928.906
										799.26
										374.64
										518.544
										1370.96
										687.785
										787.131
										985.512
										PHF1
										570.509
										330.595
										734.369
										1004.11
										1016.99
										1000.79
										815.726
										1046.11
										598.962
										928.906
										799.26
										374.64
										518.544
										1370.96
										687.785
										787.131
										985.512
										PHF1
										570.509
										330.595
										734.369
										1004.11
										1016.99
										1000.79
										815.726
										1046.11
										598.962
										928.906
										799.26
										374.64
										518.544
										1370.96
										687.785
										787.131
										985.512
										PHF1
										570.509
										330.595
										734.369
										1004.11
										1016.99
										1000.79
										815.726
										1046.11
										598.962
										928.906
										799.26
										374.64
										518.544
										1370.96
										687.785
										787.131
										985.512
										PHF1
										570.509
										330.595
										734.369
										1004.11
										1016.99
										1000.79
										815.726
										1046.11
										598.962
										928.906
										799.26
										374.64
										518.544
										1370.96
										687.785
										787.131
										985.512
										PHF1
										570.509
										330.595
										734.369
										1004.11
										1016.99
										1000.79
										815.726
										1046.11
										598.962
										928.906
										799.26
										374.64
										518.544
										1370.96
										687.785
										787.131
										985.512
										PHF1
										570.509
										330.595
										734.369
										1004.11
										1016.99
										1000.79
										815.726
										1046.11
										598.962
										928.906
										799.26
										374.64
										518.544
										1370.96
										687.785
										787.131
										985.512
										PHF1
										570.509
										330.595
										734.369
										1004.11
										1016.99
										1000.79
										815.726
										1046.11
										598.962
										928.906
										799.26
										374.64
										518.544
										1370.96
										687.785
										787.131
										985.512
										PHF1
										570.509
										330.595
										734.369
										1004.11
										1016.99
										1000.79
										815.726
										1046.11
										598.962
										928.906
										799.26
										374.64
										518.544
										1370.96
										687.785
										787.131
										985.512
										PHF1
										570.509
										330.595
										734.369
										1004.11
										1016.99
										1000.79
										815.726
										1046.11
										598.962
										928.906
										799.26
										374.64
										518.544
										1370.96
										687.785
										787.131
										985.512
										PHF1
										570.509
										330.595
										734.369
										1004.11
										1016.99
										1000.79
										815.726
										1046.11
										598.962
										928.906
										799.26
										374.64
										518.544
										1370.96
										687.785
										787.131
										985.512
										PHF1
										570.509
										330.595
										734.369
										1004.11
										1016.99
										1000.79
										815.726
										1046.11
										598.962
										928.906
										799.26
										374.64
										518.544
										1370.96
										687.785
										787.131
										985.512
										PHF1
										570.509
										330.595
										734.369
										1004.11
										1016.99
										1000.79
										815.726
										1046.11
										598.962
										928.906
										799.26
										374.64
										518.544
										1370.96
										687.785
										787.131
										985.512
										PHF1
										570.509
										330.595
										734.369
										1004.11
										1016.99
										1000.79
										815.726
										1046.11
										598.962
										928.906
										799.26
										374.64
										518.544
										1370.96
										687.785
										787.131
										985.512
										PHF1
										570.509
										330.595
										734.369
										1004.11
										1016.99
										1000.79
										815.726
										1046.11
										598.962
										928.906
										799.26
										374.64
										518.544
										1370.96
										687.785
										787.131
										985.512
										PHF1
										570.509
										330.595
										734.369
										1004.11
										1016.99
										1000.79
										815.726
										1046.11
										598.962
										928.906
										799.26
										374.64
										518.544
										1370.96
										687.785
										787.131
										985.512
										PHF1
										570.509
										330.595
										734.369
										1004.11
										1016.99
										1000.79
										815.726
										1046.11
										598.962
										928.906
										799.26
										374.64
										518.544
										1370.96
										687.785
										787.131
										985.512
										PHF1
										570.509
										330.595
										734.369
										1004.11
										1016.99
										1000.79
										815.726
										1046.11
										598.962
										928.906
										799.26
										374.64
										518.544
										1370.96
										687.785
										787.131
										985.512
										PHF1
										570.509
										330.595
										734.369
										1004.11
										1016.99
										1000.79
										815.726
										1046.11
										598.962
										928.906
										799.26
										374.64
										518.544
										1370.96
										687.785
										787.131
										985.512
										PHF1
										570.509
										330.595
										734.369
										1004.11
										1016.99
										1000.79
										815.726
										1046.11
										598.962
										928.906
										799.26
										374.64
										518.544
										1370.96
										687.785
										787.131
										985.512
										PHF1
										570.509
										330.595
										734.369
										1004.11
										1016.99
										1000.79
										815.726
										1046.11
										598.962
										928.906
										799.26
										374.64
										518.544
										1370.96
										687.785
										787.131
										985.512
										PHF1
										570.509
										330.595
										734.369
										1004.11
										1016.99
										1000.79
										815.726
										1046.11
										598.962
										928.906
										799.26
										374.64
										518.544
										1370.96
										687.785
										787.131
										985.512
										PHF1
										570.509
										330.595
										734.369
										1004.11
										1016.99
										1000.79
										815.726
										1046.11
										598.962
										928.906
										799.26
										374.64
										518.544
										1370.96
										687.785
										787.131
										985.512
										PHF1
										570.509
										330.595
										734.369
										1004.11
										1016.99
										1000.79
										815.726
										1046.11
										598.962
										928.906
										799.26
										374.64
										518.544
										1370.96
										687.785
										787.131
										985.512
										PHF1
										570.509
										330.595
										734.369
										1004.11
										1016.99
										1000.79
										815.726
										1046.11
										598.962
										928.906
										799.26
										374.64
										518.544
										1370.96
										687.785
										787.131
										985.512
										PHF1
										570.509
										330.595
										734.369
										1004.11
										1016.99
										1000.79
										815.726
										1046.11
										598.962
										928.906
										799.26
										374.64
										518.544
										1370.96
										687.785
										787.131
										985.512
										PHF1
										570.509
										330.595
										734.369
										1004.11
										1016.99
										1000.79
										815.726
										1046.11
										598.962
										928.906
										799.26
										374.64
										518.544
										1370.96
										687.785
										787.131
										985.512
										PHF1
										570.509
										330.595
										734.369
										1004.11
										1016.99
										1000.79
										815.726
										1046.11
										598.962
										928.906
										799.26
										374.64
										518.544
										1370.96
										687.785
										787.131
										985.512
										PHF1
										570.509
										330.595
										734.369
										1004.11
										1016.99
										1000.79
										815.726
										1046.11
										598.962
										928.906
										799.26
										374.64
										518.544
										1370.96
										687.785
										787.131
										985.512
										PHF1
										570.509
										330.595
										734.369
										1004.11
										1016.99
										1000.79
										815.726
										1046.11
										598.962
										928.906
										799.26
										374.64
										518.544
										1370.96
										687.785
										787.131
										985.512
										PHF1
										570.509
										330.595
										734.369
										1004.11
										1016.99
										1000.79
										815.726
										1046.11
										598.962
										928.906
										799.26
										374.64
										518.544
										1370.96
										687.785
										787.131
										985.512
										PHF1
										570.509
										330.595
										734.369
										1004.11
										1016.99
										1000.79
										815.726
										1046.11
										598.962
										928.906
										799.26
										374.64
										518.544
										1370.96
										687.785
										787.131
										985.512
										PHF1
										570.509
										330.595
										734.369
										1004.11
										1016.99
										1000.79
										815.726
										1046.11
										598.962
										928.906
										799.26
										374.64
										518.544
										1370.96
										687.785
										787.131
										985.512
										PHF1
										570.509
										330.595
										734.369
										1004.11
										1016.99
										1000.79
										815.726
										1046.11
										598.962
										928.906
										799.26
										374.64
										518.544
										1370.96
										687.785
										787.131
										985.512
										PHF1
										570.509
										330.595
										734.369
										1004.11
										1016.99
										1000.79
										815.726
										1046.11
										598.962
										928.906
										799.26
										374.64
										518.544
										1370.96
										687.785
										787.131
										985.512
										PHF1
										570.509
										330.595
										734.369
										1004.11
										1016.99
										1000.79
										815.726
										1046.11
										598.962
										928.906
										799.26
										374.64
										518.544
										1370.96
										687.785
										787.131
										985.512
										PHF1
										570.509
										330.595
										734.369
										1004.11
										1016.99
										1000.79
										815.726
										1046.11
										598.962
										928.906
										799.26
										374.64
										518.544
										1370.96
										687.785
										787.131
										985.512
										PHF1
										570.509
										330.595
										734.369
										1004.11
										1016.99
										1000.79
										815.726
										1046.11
										598.962
										928.906
										799.26
										374.64
										518.544
										1370.96
										687.785
										787.131
										985.512
										PHF1
										570.509
										330.595
										734.369
										1004.11
										1016.99
										1000.79
										815.726
										1046.11
										598.962
										928.906
										799.26
										374.64
										518.544
										1370.96
										687.785
										787.131
										985.512
										PHF1
										570.509
										330.595
										734.369
										1004.11
										1016.99
										1000.79
										815.726
										1046.11
										598.962
										928.906
										799.26
										374.64
										518.544
										1370.96
										687.785
										787.131
										985.512
										PHF1
										570.509
										330.595
										734.369
										1004.11
										1016.99
										1000.79
										815.726
										1046.11
										598.962
										928.906
										799.26
										374.64
										518.544
										1370.96
										687.785
										787.131
										985.512
										PHF1
										570.509
										330.595
										734.369
										1004.11
										1016.99
										1000.79
										815.726
										1046.11
										598.962
										928.906
										799.26
										374.64
										518.544
										1370.96
										687.785
										787.131
										985.512
										PHF1
										570.509
										330.595
										734.369
										1004.11
										1016.99
										1000.79
										815.726
										1046.11
										598.962
										928.906
										799.26
										374.64
										518.544
										1370.96
										687.785
										787.131
										985.512
										PHF1
										570.509
										330.595
										734.369
										1004.11
										1016.99
										1000.79
										815.726
										1046.11
										598.962
										928.906
										799.26
										374.64
										518.544
										1370.96
										687.785
										787.131
										985.512
										PHF1
										570.509
										330.595
										734.369
										1004.11
										1016.99
										1000.79
										815.726
										1046.11
										598.962
										928.906
										799.26
										374.64
										518.544
										1370.96
										687.785
										787.131
										985.512
										PHF1
										570.509
										330.595
										734.369
										1004.11
										1016.99
										1000.79
										815.726
										1046.11
										598.962
										928.906
										799.26
										374.64
										518.544
										1370.96
										687.785
										787.131
										985.512
										PHF1
										570.509
										330.595
										734.369
										1004.11
										1016.99
										1000.79
										815.726
										1046.11
										598.962
										928.906
										799.26
										374.64
										518.544
										1370.96
										687.785
										787.131
										985.512
										PHF1
										570.509
										330.595
										734.369
										1004.11
										1016.99
										1000.79
										815.726
										1046.11
										598.962
										928.906
										799.26
										374.64
										518.544
										1370.96
										687.785
										787.131
										985.512
										PHF1
										570.509
										330.595
										734.369
										1004.11
										1016.99
										1000.79
										815.726
										1046.11
										598.962
										928.906
										799.26
										374.64
										518.544
										1370.96
										687.785
										787.131
										985.512
										PHF1
										570.509
										330.595
										734.369
										1004.11
										1016.99
										1000.79
										815.726
										1046.11
										598.962
										928.906
										799.26
										374.64
										518.544
										1370.96
										687.785
										787.131
										985.512
										PHF1
										570.509
										330.595
										734.369
										1004.11
										1016.99
										1000.79
										815.726
										1046.11
										598.962
										928.906
										799.26
										374.64
										518.544
										1370.96
										687.785
										787.131
										985.512
										PHF1
										570.509
										330.595
										734.369
										1004.11
										1016.99
										1000.79
										815.726
										1046.11
										598.962
										928.906
										799.26
										374.64
										518.544
										1370.96
										687.785
										787.131
										985.512
										PHF1
										570.509
										330.595
										734.369
										1004.11
										1016.99
										1000.79
										815.726
										1046.11
										598.962
										928.906
										799.26
										374.64
										518.544
										1370.96
										687.785
										787.131
										985.512
										PHF1
										570.509
										330.595
										734.369
										1004.11
										1016.99
										1000.79
										815.726
										1046.11
										598.962
										928.906
										799.26
										374.64
										518.544
										1370.96
										687.785
										787.131
										985.512
										PHF1
										570.509
										330.595
										734.369
										1004.11
										1016.99
										1000.79
										815.726
										1046.11
										598.962
										928.906
										799.26
										374.64
										518.544
										1370.96
										687.785
										787.131
										985.512
										PHF1
										570.509
										330.595
										734.369
										1004.11
										1016.99
										1000.79
										815.726
										1046.11
										598.962
										928.906
										799.26
										374.64
										518.544
										1370.96
										687.785
										787.131
										985.512
										PHF1
										570.509
										330.595
										734.369
										1004.11
										1016.99
										1000.79
										815.726
										1046.11
										598.962
										928.906
										799.26
										374.64
										518.544
										1370.96
										687.785
										787.131
										985.512
										PHF1
										570.509
										330.595
										734.369
										1004.11
										1016.99
										1000.79
										815.726
										1046.11
										598.962
										928.906
										799.26
										374.64
										518.544
										1370.96
										687.785
										787.131
										985.512
										PHF1
										570.509
										330.595
										734.369
										1004.11
										1016.99
										1000.79
										815.726
										1046.11
										598.962
										928.906
										799.26
										374.64
										518.544
										1370.96
										687.785
										787.131
										985.512
										PHF1
										570.509
										330.595
										734.369
										1004.11
										1016.99
										1000.79
										815.726
										1046.11
										598.962
										928.906
										799.26
										374.64
										518.544
										1370.96
										687.785
										787.131
										985.512
										PHF1
										570.509
										330.595
										734.369
										1004.11
										1016.99
										1000.79
										815.726
										1046.11
										598.962
										928.906
										799.26
										374.64
										518.544
										1370.96
										687.785
										787.131
										985.512
										PHF1
										570.509
										330.595
										734.369
										1004.11
										1016.99
										1000.79
										815.726
										1046.11
										598.962
										928.906
										799.26
										374.64
										518.544
										1370.96
										687.785
										787.131
										985.512
										PHF1
										570.509
										330.595
										734.369
										1004.11
										1016.99
										1000.79
										815.726
										1046.11
										598.962
										928.906
										799.26
										374.64
										518.544
										1370.96
										687.785
										787.131
										985.512
