# Supplementary material for: Identification of diagnostic biomarkers for idiopathic pulmonary hypertension with metabolic syndrome by bioinformatics and machine learning
Source: Sci Rep. 2023 Jan 12;13:615. doi: 10.1038/s41598-023-27435-4 (PMC9837120; doi:10.1038/s41598-023-27435-4)
Supplement: Supplementary file 3 — Supplementary Table 1. [file 41598_2023_27435_MOESM3_ESM.xlsx]

## Sheet: Table S1
Table S1	Information of GEO datasets
GSE series	Sample	Sample size			Platform
		Control		Idiopathic Pulmonary Hypertension
GSE15197	Lung tissue	13		18	GPL6480
GSE117261	Lung tissue	20		32	GPL6480
GSE33463	PBMCs	41		30	GPL6947
		Control		Metabolic Syndrome
GSE98895	PBMCs	20		20	GPL6947
Table S1 :Information of GEO datasets
