# Supplementary material for: Identification of diagnostic biomarkers for idiopathic pulmonary hypertension with metabolic syndrome by bioinformatics and machine learning
Source: Sci Rep. 2023 Jan 12;13:615. doi: 10.1038/s41598-023-27435-4 (PMC9837120; doi:10.1038/s41598-023-27435-4)
Supplement: Supplementary file 4 — Supplementary Table 2. [file 41598_2023_27435_MOESM4_ESM.xlsx]

## Sheet: Table S2
Gene	StringId
SMAD4	9606.ENSP00000341551
STUB1	9606.ENSP00000219548
CTCF	9606.ENSP00000264010
PARP1	9606.ENSP00000355759
CSF1R	9606.ENSP00000286301
MNDA	9606.ENSP00000357123
CST7	9606.ENSP00000420384
RNASE2	9606.ENSP00000303276
CD300LF	9606.ENSP00000462309
ITGAV	9606.ENSP00000261023
TLN1	9606.ENSP00000316029
ITGA5	9606.ENSP00000293379
CCR1	9606.ENSP00000296140
Biglogical Process（Gene Ontology）
GO-term	description
GO:0007166	Cell surface receptor signaling pathway
GO:0002376	Immune system process
Local network cluster（STRING）
cluster	description
CL:16873	Integrin alpha5-beta1 complex, and integrin alphav-beta6 complex
Reactome Pathways
pathway	description
HSA-8878166	Transcriptional regulation by RUNX2
HSA-170834	Signaling by TGF-beta Receptor Complex
Table S2：Hub genes in PPI network
