# Supplementary material for: Identification of diagnostic biomarkers for idiopathic pulmonary hypertension with metabolic syndrome by bioinformatics and machine learning
Source: Sci Rep. 2023 Jan 12;13:615. doi: 10.1038/s41598-023-27435-4 (PMC9837120; doi:10.1038/s41598-023-27435-4)
Supplement: Supplementary file 5 — Supplementary Table 3. [file 41598_2023_27435_MOESM5_ESM.xlsx]

## Sheet: Table S3
		Table S3	AUC of 11 hub genes
		Gene	AUC	95%CI
		EVI5L	0.95	0.91-0.99
		RNASE2	0.89	0.82-0.96
		PARP10	0.88	0.80-0.95
		TMEM131	0.82	0.73-0.91
		TNFRSF1B	0.85	0.77-0.94
		BSDC1	0.85	0.77-0.93
		ACOT2	0.84	0.75-0.92
		SAC3D1	0.84	0.76-0.92
		SLA2	0.82	0.74-0.91
		P4HB	0.77	0.66-0.89
		PHF1	0.76	0.66-0.87
		Table S3：AUC of 11 hub genes
